# Supplementary material for: Investigating Causal Associations between the Gut Microbiota and Dementia: A Mendelian Randomization Study
Source: Nutrients. 2024 Sep 30;16(19):3312. doi: 10.3390/nu16193312 (PMC11479048; doi:10.3390/nu16193312)
Supplement: Supplementary file 1 [file nutrients-16-03312-s001.zip]

Archive with 1 entries (1 files):
- Sup_tables.xls
