# Supplementary material for: Investigating Causal Associations between the Gut Microbiota and Dementia: A Mendelian Randomization Study
Source: Nutrients. 2024 Sep 30;16(19):3312. doi: 10.3390/nu16193312 (PMC11479048; doi:10.3390/nu16193312)
Supplement: Supplementary file 1 [file nutrients-16-03312-s001.zip › Sup_tables.xls]

## Sheet: Descriptions
Tables	Description
Table S1	Detailed information for genome-wide association studies involved in the present Mendelian randomization study
Table S2	The instruments of gut microbiota.
Table S3	The instruments of dementias for reverse MR
Table S4	Mendelian randomization analysis results on the causal effect between gut microbiota and dementia
Table S5	Mendelian randomization analysis results on the causal effect between gut microbiota and Alzheimer's diseases
Table S6	Mendelian randomization analysis results on the causal effect between gut microbiota and vascular dementia
Table S7	Mendelian randomization analysis results on the causal effect between gut microbiota and frontal-temporal dementia
Table S8	Multivariable MR and MR-BMA results between gut microbiota and dementias
Table S9	Mendelian randomization results on the causal effect of dementia on gut microbiota
Table S10	Mendelian randomization results on the causal effect of Alzheimer’s disease on gut microbiota
Table S11	Mendelian randomization results on the causal effect of vascular dementia on gut microbiota
Table S12	Mendelian randomization results on the causal effect of frontal-temporal dementia on gut microbiota
Table S13	Mendelian randomization results on the causal effect between predominant gut microbiota and validation group

## Sheet: Table S1
Table S1. Detailed information for genome-wide association studies involved in the present Mendelian Randomization study.
	Phenotype	Consortium or study	Sample size	Ancestry	Year	Data source	ICD
Esposure	Gut microbiota	MiBioGen	18340	European	2021	https://mibiogen.gcc.rug.nl/menu/main/home/
Outcome	Alzheimer's diseases	FinnGen consortium	362082(5422cases)	European	2023	https://storage.googleapis.com/finngen-public-data-r9/summary_stats/finngen_R9_F5_ALZHDEMENT.gz	ICD-10F00*
	Vascular dementia	FinnGen consortium	363113(2335cases)	European	2023	https://storage.googleapis.com/finngen-public-data-r9/summary_stats/finngen_R9_F5_VASCDEM.gz	ICD-10 F01
	Frontotemporal dementia	FinnGen consortium	360245(111cases)	European	2023	https://storage.googleapis.com/finngen-public-data-r9/summary_stats/finngen_R9_FTD.gz	ICD-10 F020&G310
	Dementia	FinnGen consortium	373159(16499cases)	European	2023	https://storage.googleapis.com/finngen-public-data-r9/summary_stats/finngen_R9_F5_DEMENTIA.gz	ICD-10 F00-F09
Validation group	Dementia, including avohilmo	FinnGen consortium	429209(20338cases)	European	2024	https://gwas.mrcieu.ac.uk/datasets/finn-b-F5_DEMENTIA_INCLAVO/	ICD-10 F00-F10
	Alzheimer's disease, wide definition	FinnGen consortium	429209(15617cases)	European	2024	https://gwas.mrcieu.ac.uk/datasets/finn-b-G6_AD_WIDE/	ICD-10 F00*&G30
	Vascular dementia (undefined)	FinnGen consortium	429209(1256cases)	European	2024	https://gwas.mrcieu.ac.uk/datasets/finn-b-VD_U/	ICD-10 F01.9
	frontotemporal dementia (TDP subtype)	PMID:20154673	3024(515cases)	European	2010	https://gwas.mrcieu.ac.uk/datasets/ieu-b-43/	ICD-10 F020

## Sheet: Table S2
Table S2. The instruments of microbial taxa (P < 1.0×10–5).
Gut microbiota (genus)	SNPs	Non-effect Allele	Effect_allele	Beta	Standard error	P value	Sample size	Effect allele frequency	R2	F
Clostridiuminnocuumgroup	rs6890185	C	T	0.113424	0.0233137	1.12244e-06	4166	0.3111	0.00564942	23.6579
	rs61267978	C	T	0.14708	0.0320875	5.58513e-06	4165	0.1243	0.00501918	21.0002
	rs1948423	A	T	-0.108859	0.023425	3.4941e-06	4165	0.3082	0.00515834	21.5855
	rs6577484	A	G	0.160425	0.0360857	8.40602e-06	3858	0.1481	0.00509671	19.7536
	rs10074000	C	T	-0.102648	0.0227508	6.99943e-06	4048	0.4135	0.00500366	20.3466
	rs1942371	A	G	-0.157938	0.034187	4.06337e-06	3971	0.1302	0.00534594	21.3321
	rs40656	T	C	0.142664	0.0311021	8.6152e-06	4048	0.1889	0.00517082	21.0299
	rs71564433	A	T	-0.126746	0.0274657	7.8001e-06	4164	0.1789	0.00508817	21.2853
	rs77845139	G	A	-0.114993	0.0257186	8.40622e-06	4048	0.2952	0.00491436	19.9817
	rs10506058	G	A	0.0997048	0.0221926	8.92443e-06	4163	0.3966	0.00482514	20.1747
	rs4869133	A	G	-0.180591	0.0409505	7.24455e-06	3735	0.0885	0.00517994	19.4374
Eubacteriumbrachygroup	rs112617308	C	T	-0.170873	0.0362844	2.38033e-06	4001	0.0795	0.00551239	22.1662
	rs9613196	A	T	-0.238718	0.0528561	4.98786e-06	3004	0.0765	0.00674439	20.3841
	rs62348779	C	T	-0.201481	0.043286	3.78122e-06	3827	0.0815	0.00562938	21.6543
	rs2913110	T	C	0.105143	0.022942	4.55806e-06	4001	0.3777	0.00522224	20.9934
	rs4862235	A	G	0.104806	0.0225751	3.73143e-06	4000	0.4443	0.00535945	21.5425
	rs12151423	G	A	0.101329	0.0227324	9.2705e-06	3854	0.4791	0.00512893	19.8585
	rs73199919	C	T	-0.236717	0.0531335	8.15524e-06	3008	0.0567	0.00655522	19.835
	rs6591893	A	G	0.108225	0.0240319	7.34344e-06	3999	0.3479	0.00504586	20.2706
	rs720439	G	A	-0.111927	0.0251252	7.02827e-06	4001	0.2515	0.00493551	19.835
	rs13139592	C	T	-0.145997	0.0327192	7.96753e-06	3842	0.1223	0.00515558	19.9
	rs1384962	G	A	0.120888	0.0266264	6.99292e-06	4001	0.2107	0.00512557	20.6028
Eubacteriumcoprostanoligenesgroup	rs17159861	T	C	0.0962228	0.0168388	1.03787e-08	17380	0.1332	0.00187528	32.6499
	rs9648214	C	T	-0.0828719	0.016431	2.5203e-07	17379	0.1183	0.0014616	25.4354
	rs115325767	C	G	0.0783322	0.0174719	2.62197e-06	16555	0.0934	0.00121268	20.0978
	rs12906958	T	C	-0.0533159	0.0115935	4.34803e-06	17380	0.3022	0.00121537	21.1464
	rs4076415	G	T	0.0515152	0.0110294	1.98974e-06	16960	0.4006	0.00128464	21.8129
	rs6762473	A	C	0.0521584	0.0112353	4.26113e-06	17377	0.3569	0.00123871	21.5493
	rs10444197	G	A	-0.0505823	0.0113455	5.98464e-06	17380	0.3678	0.00114236	19.8746
	rs2644213	A	G	0.0538845	0.0121245	9.85638e-06	17380	0.2366	0.00113517	19.7494
	rs11720857	T	C	0.0630776	0.0144485	9.26255e-06	16960	0.1769	0.00112251	19.057
	rs4717831	T	A	0.0786783	0.0174038	9.17719e-06	16854	0.1193	0.00121113	20.4348
	rs62024432	T	C	-0.0769698	0.0172101	7.50207e-06	17271	0.1252	0.00115678	19.9996
	rs76898927	A	G	0.123055	0.0266375	4.78979e-06	12197	0.0477	0.00174663	21.3374
	rs1020520	G	T	-0.0590705	0.0132929	8.88975e-06	17371	0.2038	0.00113549	19.7448
	rs11052069	C	T	0.0477832	0.0107833	9.37949e-06	17380	0.4344	0.00112851	19.6333
	rs79895140	C	T	-0.0641017	0.0141153	8.61816e-06	16139	0.2167	0.00127623	20.6208
Eubacteriumeligensgroup	rs4583233	C	A	0.0670205	0.0128122	2.83852e-07	14327	0.334	0.00190627	27.3595
	rs265534	G	T	-0.0563756	0.0120127	2.26758e-06	14776	0.4553	0.00148832	22.0212
	rs72839198	G	C	0.155659	0.0375612	3.13914e-06	4926	0.0557	0.00347427	17.1669
	rs74606150	G	C	-0.196454	0.042565	4.24506e-06	5381	0.0457	0.00394309	21.2938
	rs6923695	G	T	0.103268	0.0229525	4.87406e-06	12891	0.0567	0.00156784	20.2396
	rs56080211	T	C	0.123093	0.0282743	9.1429e-06	10699	0.0557	0.00176835	18.9496
	rs158115	C	G	0.0915271	0.0190611	9.74185e-06	14678	0.0924	0.00156839	23.0539
	rs2200429	G	A	-0.0888825	0.0198479	5.29721e-06	14761	0.0736	0.00135674	20.0514
	rs182318	A	G	-0.0824941	0.0195615	8.39837e-06	14777	0.0775	0.00120208	17.7821
	rs12719051	G	A	0.0916626	0.0208183	7.11766e-06	12799	0.1004	0.00151237	19.3831
Eubacteriumfissicatenagroup	rs3771393	T	C	0.130842	0.0266671	7.37909e-07	3792	0.2843	0.00630853	24.0611
	rs2733072	A	G	0.109644	0.0228306	1.49089e-06	3833	0.4652	0.00598126	23.0521
	rs7104872	A	G	0.138612	0.0291906	2.7315e-06	3829	0.1779	0.00585437	22.5366
	rs151257695	G	A	0.20951	0.0454847	3.09681e-06	3587	0.0805	0.0058801	21.2049
	rs11876297	C	T	0.131469	0.0281712	2.66556e-06	3396	0.2157	0.00637228	21.7662
	rs6934739	G	A	0.111463	0.0252788	9.75326e-06	3831	0.2952	0.00504941	19.4323
	rs10147907	G	T	0.172263	0.039601	8.27246e-06	3833	0.0686	0.0049124	18.9123
	rs1768152	C	T	0.139489	0.0316186	8.70054e-06	3590	0.1372	0.005392	19.4514
	rs11818408	A	G	0.10585	0.0237114	8.20015e-06	3590	0.4771	0.00552041	19.9172
Eubacteriumhalliigroup	rs13116360	C	T	0.154124	0.0297185	2.94487e-07	10323	0.0626	0.00259868	26.8908
	rs949971	G	T	-0.0540164	0.0116101	3.29002e-06	16566	0.3837	0.00130496	21.6436
	rs10798999	T	C	0.0601661	0.0126752	2.60558e-06	16561	0.2157	0.00135867	22.5288
	rs60254196	G	A	-0.0522832	0.0111865	2.69672e-06	16238	0.5408	0.00134344	21.8415
	rs10808115	C	A	-0.0504747	0.0109922	4.42448e-06	16566	0.4781	0.00127117	21.0825
	rs74018587	T	C	0.208943	0.043822	3.70257e-06	3039	0.0368	0.00742512	22.7188
	rs6550770	C	T	-0.198087	0.0443545	4.823e-06	4279	0.0517	0.00463956	19.9359
	rs10501370	T	C	-0.115589	0.0252489	5.41918e-06	13824	0.0527	0.00151376	20.9549
	rs281379	G	A	-0.0499523	0.0112153	9.32796e-06	16130	0.4602	0.00122835	19.8352
	rs78056098	T	G	-0.0507411	0.0113758	8.28818e-06	16568	0.3608	0.0011994	19.8931
	rs138531890	G	A	0.153138	0.0349456	5.4306e-06	7710	0.0537	0.00248455	19.1986
	rs28584818	G	A	0.126115	0.0268627	4.43235e-06	11095	0.0686	0.00198265	22.0372
	rs117748144	C	T	-0.126582	0.028712	7.86002e-06	10861	0.0427	0.00178637	19.4329
	rs17474256	A	G	0.0810805	0.0184573	9.45445e-06	16460	0.1233	0.001171	19.2949
	rs630939	T	C	-0.0508914	0.0114352	9.15759e-06	16238	0.3996	0.00121826	19.8037
	rs17074066	C	T	-0.0813986	0.0189272	9.34905e-06	15804	0.0915	0.00116892	18.4929
Eubacteriumnodatumgroup	rs34297067	G	A	-0.186907	0.0341475	6.59784e-08	3271	0.1392	0.00907593	29.941
	rs113893692	T	C	-0.185107	0.0403573	5.75702e-06	3195	0.0984	0.00654155	21.0247
	rs77910827	T	C	0.201788	0.0413568	9.05381e-07	3271	0.1034	0.00722551	23.7921
	rs61841040	T	G	0.160621	0.0341609	3.56141e-06	3295	0.166	0.00666479	22.0944
	rs9425984	C	T	-0.130234	0.0292347	7.20681e-06	3294	0.2386	0.00598852	19.833
	rs10263623	T	C	0.193496	0.0439023	8.90706e-06	3080	0.1044	0.0062674	19.4127
	rs11006576	G	A	-0.110167	0.024593	7.98664e-06	3295	0.5129	0.00605327	20.0548
	rs7880204	C	T	-0.125454	0.0275303	6.83884e-06	3294	0.2475	0.00626459	20.753
	rs6818880	G	A	-0.110081	0.0245964	7.8254e-06	3291	0.4553	0.00604942	20.0176
	rs10458299	C	T	-0.187753	0.041969	8.36714e-06	3271	0.0805	0.00608115	20.0009
	rs7827125	T	C	0.1223	0.0271331	7.17355e-06	3294	0.2823	0.00612996	20.3043
Eubacteriumoxidoreducensgroup	rs12423772	T	G	0.14098	0.0295029	2.62925e-06	5321	0.1501	0.00427298	22.8255
	rs2973294	T	G	0.0923559	0.0195439	2.38836e-06	5378	0.4205	0.00413511	22.3227
	rs34561138	A	G	0.216145	0.045992	2.51163e-06	4186	0.0586	0.0052486	22.076
	rs440215	T	C	0.0932766	0.0195294	1.65407e-06	5377	0.4622	0.00422464	22.8038
	rs1425962	C	G	0.0906104	0.0200612	7.32284e-06	5321	0.3429	0.00381932	20.3928
	rs12129908	A	C	0.0893273	0.0198333	5.79516e-06	5377	0.4473	0.0037584	20.2776
Eubacteriumrectalegroup	rs35398954	G	A	-0.0901402	0.0174602	5.39945e-07	16621	0.1213	0.00160098	26.6494
	rs117151453	C	G	-0.113141	0.0243541	1.84432e-06	13908	0.0507	0.00154936	21.5789
	rs16960159	G	C	-0.156596	0.0336234	4.10132e-06	8334	0.0477	0.00259595	21.6857
	rs314726	C	T	0.0528824	0.0109486	1.37967e-06	16966	0.4573	0.00137318	23.3266
	rs10797540	G	A	0.0503179	0.0108389	3.53384e-06	17350	0.4344	0.0012406	21.5487
	rs10248854	A	C	-0.0527827	0.0113464	4.20676e-06	17348	0.3598	0.00124589	21.6382
	rs3980709	T	A	-0.0622701	0.0140572	6.85524e-06	17340	0.161	0.00113038	19.6207
	rs2884897	G	A	-0.129364	0.0289021	6.44426e-06	10813	0.0527	0.00184934	20.0303
	rs10892089	G	C	-0.0635522	0.0140072	6.21821e-06	17351	0.1968	0.001185	20.5829
	rs143694765	C	T	0.0870025	0.019779	9.75369e-06	15124	0.0944	0.00127772	19.3464
	rs59427698	G	A	-0.0576035	0.0130853	5.36906e-06	16613	0.2028	0.00116513	19.3765
	rs62547233	G	A	0.0536319	0.0120201	9.8982e-06	17347	0.3072	0.00114633	19.9059
Eubacteriumruminantiumgroup	rs2116427	G	A	0.0911461	0.0182353	4.67364e-07	7739	0.2565	0.00321784	24.9768
	rs139749	T	C	-0.0845439	0.0171791	8.58845e-07	7314	0.3419	0.00330046	24.2129
	rs72836424	T	C	-0.139825	0.030069	2.62125e-06	7314	0.0954	0.00294777	21.6178
	rs2229917	G	A	0.153538	0.0323922	2.15894e-06	7050	0.0666	0.00317672	22.4609
	rs10131724	C	A	-0.199832	0.0414577	2.38663e-06	5071	0.0636	0.00456081	23.2247
	rs16891896	A	G	-0.174787	0.0390573	2.3812e-06	4753	0.0586	0.00419586	20.0185
	rs7000472	G	A	-0.0762282	0.016523	4.06848e-06	7739	0.3618	0.00274268	21.2785
	rs13025464	C	T	-0.0737077	0.0163786	6.96842e-06	7738	0.3827	0.00261042	20.247
	rs2418654	T	C	-0.0748879	0.0165852	6.17247e-06	7314	0.4781	0.00277984	20.3829
	rs6676699	T	G	-0.0888124	0.0196447	6.37979e-06	7708	0.2217	0.00264462	20.4335
	rs73139629	C	A	-0.115098	0.0247909	5.36199e-06	7314	0.1322	0.00293843	21.5491
	rs112375806	A	T	0.143141	0.0293757	5.82166e-06	7123	0.1074	0.00332233	23.7372
	rs606117	G	A	0.0833243	0.018056	4.81639e-06	7263	0.332	0.00292357	21.2903
	rs57340348	C	T	-0.0979429	0.0212166	4.93278e-06	7314	0.2147	0.0029052	21.3047
	rs2817174	T	C	-0.0734306	0.0163687	7.8696e-06	7710	0.4294	0.00260339	20.1193
	rs10923018	A	G	0.0726438	0.0160924	6.79541e-06	7739	0.4722	0.0026262	20.3724
	rs11637981	T	G	-0.073258	0.0160888	5.43671e-06	7718	0.4841	0.00267913	20.7277
	rs17519472	T	C	0.107804	0.0233984	4.70356e-06	7710	0.1541	0.00274569	21.222
	rs209813	A	G	-0.103488	0.0236391	9.23146e-06	7264	0.166	0.00263148	19.1602
Eubacteriumventriosumgroup	rs6048195	T	A	-0.0603594	0.011658	2.50324e-07	14839	0.4791	0.00180324	26.803
	rs73615400	C	T	-0.0956303	0.0193428	9.53613e-07	15146	0.0905	0.00161122	24.4398
	rs57199565	C	T	0.0783394	0.0160257	7.97037e-07	14913	0.2406	0.0015998	23.8929
	rs11617697	G	A	-0.143349	0.0286241	7.21757e-07	11497	0.0477	0.00217667	25.0754
	rs16884680	T	G	-0.0906428	0.0191909	1.73969e-06	15289	0.1074	0.00145701	22.3059
	rs12964517	A	G	0.0587198	0.0123453	2.07499e-06	15289	0.3161	0.00147755	22.6207
	rs876734	T	C	-0.0618696	0.0132532	2.88908e-06	14913	0.2893	0.00145919	21.7898
	rs3809430	C	T	-0.0548171	0.0118426	3.55317e-06	15287	0.3479	0.00139962	21.4232
	rs72783037	A	C	0.0658926	0.0143747	6.54762e-06	15286	0.1869	0.00137273	21.0097
	rs73849225	C	T	0.0975711	0.0224388	5.20909e-06	14573	0.0795	0.00129578	18.9053
	rs9316536	G	T	-0.0817111	0.0183121	7.83519e-06	15289	0.1362	0.00130059	19.9081
	rs35179274	T	C	-0.0627263	0.013786	5.75792e-06	15287	0.2435	0.00135243	20.6999
	rs78250280	A	G	0.0749762	0.0164404	3.35791e-06	14835	0.1491	0.00139999	20.7951
	rs66746423	T	C	0.0751501	0.0164978	6.11142e-06	14578	0.1561	0.00142131	20.7465
	rs6704822	G	A	0.0739179	0.0166705	6.6223e-06	15289	0.1163	0.0012843	19.6583
	rs13082419	T	C	-0.0715522	0.016137	9.55987e-06	14501	0.17	0.00135399	19.6581
	rs66830358	A	T	0.0528752	0.0117972	6.86917e-06	14913	0.4175	0.00134522	20.0857
Eubacteriumxylanophilumgroup	rs17830032	A	G	-0.160597	0.0310515	2.38893e-07	9527	0.0537	0.00279988	26.7437
	rs13239072	A	G	0.0687427	0.0142728	1.81783e-06	13307	0.2753	0.00174019	23.1936
	rs79582700	G	C	-0.0951677	0.0199969	2.40981e-06	13256	0.1074	0.00170569	22.6458
	rs12980122	G	C	-0.108274	0.0238257	5.01935e-06	12039	0.0845	0.00171245	20.6481
	rs2012708	G	A	0.0573202	0.0126905	6.5254e-06	13306	0.3638	0.0015309	20.3983
	rs2213117	G	T	0.0877797	0.0189012	4.21329e-06	12878	0.161	0.00167199	21.5646
	rs10140184	C	A	0.0576795	0.012599	4.95862e-06	12930	0.4125	0.00161834	20.9558
	rs10917203	C	A	0.0612633	0.0130917	3.15155e-06	12930	0.335	0.00169074	21.8949
	rs112176119	T	C	-0.113455	0.0245762	3.32766e-06	12199	0.0646	0.00174397	21.3084
	rs1999224	T	G	-0.0949051	0.0203503	3.75492e-06	13309	0.0885	0.00163149	21.7457
	rs75586835	G	A	-0.114498	0.0263455	9.38708e-06	12550	0.0666	0.00150274	18.8847
	rs4654122	G	C	0.0553508	0.0123588	7.19609e-06	13309	0.4394	0.00150486	20.0554
Ruminococcusgauvreauiigroup	rs2047242	G	A	-0.067603	0.0133738	2.46372e-07	13369	0.2972	0.00190764	25.5481
	rs71386687	G	T	0.121037	0.02386	2.90761e-07	11340	0.0596	0.00226412	25.7288
	rs9870933	G	A	0.0621643	0.0126072	8.4912e-07	13382	0.4085	0.00181358	24.3098
	rs1391597	T	C	0.0590284	0.0124874	1.85964e-06	13382	0.3807	0.001667	22.3417
	rs431418	G	A	-0.094737	0.0210157	5.53667e-06	13289	0.1193	0.00152685	20.3182
	rs10931481	A	G	0.0610096	0.0130484	3.38211e-06	13382	0.3111	0.00163098	21.8582
	rs289410	A	G	-0.0654926	0.0139101	2.27464e-06	13380	0.2684	0.00165405	22.1645
	rs2105937	G	A	0.0580215	0.0127806	5.10352e-06	13364	0.334	0.00153982	20.6069
	rs2166943	C	A	0.0566974	0.0123497	5.27717e-06	13377	0.4384	0.00157316	21.0742
	rs12539819	T	C	0.110654	0.0240684	4.49375e-06	11860	0.0954	0.00177901	21.1332
	rs12079579	G	A	0.0955324	0.0213436	5.03725e-06	12986	0.0726	0.00154035	20.0308
	rs73802842	A	C	0.0736808	0.0169665	7.48026e-06	13382	0.1431	0.00140732	18.8565
	rs13188803	A	T	0.0709419	0.0156855	7.27559e-06	12834	0.1879	0.00159131	20.4522
Ruminococcusgnavusgroup	rs13163520	A	G	-0.127377	0.0233883	5.61015e-08	6326	0.1809	0.00466688	29.6517
	rs934940	C	A	-0.105045	0.0229588	2.73705e-06	6309	0.1849	0.00330713	20.9273
	rs9872758	C	T	0.0849233	0.0176643	1.66029e-06	6398	0.4771	0.00359956	23.106
	rs2909242	A	C	-0.0909965	0.018351	7.40957e-07	6401	0.3857	0.00382663	24.5807
	rs3124783	G	A	-0.11599	0.0249099	2.6652e-06	6401	0.1203	0.00337581	21.675
	rs62167033	C	T	0.185289	0.0396295	3.49529e-06	5194	0.0706	0.00419117	21.8522
	rs12989336	A	G	-0.0846861	0.0187936	7.11808e-06	6401	0.3052	0.00316213	20.2987
	rs12136548	T	C	0.0901946	0.0196476	3.09631e-06	6401	0.2913	0.00328146	21.0672
	rs78399089	C	T	0.144445	0.0326618	6.62998e-06	5944	0.0825	0.00327959	19.5514
	rs11597105	G	A	0.114673	0.0250653	6.94868e-06	6328	0.1123	0.00329667	20.9237
	rs11864644	C	T	-0.139804	0.0318253	5.0088e-06	6241	0.0706	0.00308245	19.2909
	rs4388134	T	C	-0.0904997	0.0203544	9.11637e-06	6399	0.2455	0.00307982	19.7625
Ruminococcustorquesgroup	rs35866622	C	T	-0.0612024	0.0109421	2.21337e-08	17240	0.4404	0.00181138	31.2812
	rs773123	A	T	0.0824005	0.0173862	1.58956e-06	17011	0.1123	0.00131871	22.4595
	rs10904297	G	A	-0.167804	0.0389812	2.68713e-06	3143	0.0298	0.00586135	18.5191
	rs8080469	A	G	0.0490727	0.0107036	3.49522e-06	17798	0.5189	0.0011796	21.0169
	rs77034621	G	T	-0.151553	0.0335878	6.06872e-06	8567	0.0527	0.00237086	20.3547
	rs73130967	T	A	0.0770375	0.0168264	3.70741e-06	17011	0.1123	0.00123071	20.9589
	rs1972694	A	T	-0.0614094	0.0137321	8.92829e-06	17353	0.1839	0.00115113	19.9963
	rs12434631	G	A	0.074697	0.0153401	2.77247e-06	17353	0.1402	0.00136454	23.7084
	rs4073731	C	T	0.0651948	0.0142221	4.0525e-06	17793	0.1759	0.0011796	21.0111
	rs13154778	A	T	0.0563358	0.0129526	7.15746e-06	17795	0.1859	0.00106192	18.9149
	rs1475330	C	T	0.0523492	0.01182	8.13435e-06	17353	0.3012	0.00112906	19.6125
	rs10967781	A	C	0.0507994	0.0113322	8.36865e-06	17791	0.3181	0.00112822	20.0927
	rs8141465	G	A	0.0480778	0.0107442	9.64837e-06	17791	0.5427	0.00112422	20.0212
Actinomyces	rs34583783	T	G	0.126596	0.0268461	4.48529e-06	7468	0.1024	0.00296881	22.2311
	rs2715439	T	C	0.0746684	0.0164822	6.27e-06	7468	0.4543	0.00274061	20.5177
	rs4146653	A	G	0.0985224	0.0214182	4.49647e-06	7468	0.1968	0.00282533	21.1537
	rs35011108	G	A	0.232634	0.0512044	6.33832e-06	3515	0.0636	0.00583798	20.6293
	rs4073240	A	G	0.0749687	0.0167368	7.94274e-06	7468	0.3827	0.00267944	20.0585
	rs7915461	C	T	0.18776	0.0401636	5.91984e-06	5282	0.0577	0.00412048	21.8462
	rs71315246	G	A	-0.0969809	0.021925	9.82978e-06	7468	0.1431	0.00261307	19.5603
	rs10787984	C	G	0.094316	0.0213513	9.62305e-06	7468	0.1759	0.00260606	19.5077
Adlercreutzia	rs7680684	T	C	-0.083381	0.0168901	9.76904e-07	8243	0.325	0.00294783	24.3649
	rs2147798	G	C	0.0922959	0.0192121	1.39877e-06	8243	0.1958	0.00279199	23.0732
	rs80078995	T	A	-0.11324	0.0232586	1.57358e-06	8243	0.1342	0.00286746	23.6987
	rs2717140	T	C	-0.119225	0.0251081	2.04594e-06	8243	0.1113	0.00272795	22.5425
	rs9490822	T	C	-0.0734512	0.0155789	2.54421e-06	8243	0.4473	0.00268949	22.2238
	rs12522517	T	A	-0.104884	0.0234695	4.41254e-06	8187	0.1272	0.0024335	19.9668
	rs13231526	A	C	0.143237	0.0311654	4.81355e-06	8051	0.0636	0.00261684	21.1182
	rs6664405	C	T	-0.0953084	0.0210752	5.23422e-06	8051	0.1441	0.00253378	20.4462
	rs1046175	G	C	0.112758	0.0255994	6.35889e-06	8051	0.1262	0.00240403	19.3966
	rs9915817	C	T	0.0749219	0.016833	8.21673e-06	8243	0.329	0.00239754	19.8056
	rs55719207	A	G	-0.0699243	0.0158036	9.60505e-06	8243	0.4175	0.00236934	19.5721
	rs11604400	T	C	-0.102524	0.0234834	9.74463e-06	8107	0.1153	0.00234559	19.0557
Akkermansia	rs11729256	C	T	0.0750473	0.0150184	6.58393e-07	11860	0.2386	0.00210099	24.966
	rs4936098	G	A	0.0649225	0.0135934	1.10359e-06	11857	0.34	0.00192011	22.8067
	rs9349825	G	A	-0.0703407	0.0147133	2.59886e-06	11857	0.2793	0.0019239	22.8518
	rs74542928	C	T	0.112623	0.0236434	1.4802e-06	11215	0.0785	0.00201908	22.6858
	rs2602429	T	C	0.0745352	0.0156201	2.71569e-06	11689	0.2217	0.00194416	22.7656
	rs61779207	A	G	-0.0760539	0.0167769	6.32116e-06	11590	0.1779	0.00176997	20.5468
	rs11184341	C	G	0.0655855	0.0142236	4.06353e-06	11863	0.2783	0.00178905	21.2579
	rs4242783	A	G	0.0685454	0.0147701	2.99799e-06	11689	0.2873	0.00183914	21.5336
	rs117107102	G	A	0.204406	0.0431629	3.01139e-06	4974	0.0447	0.00448856	22.4178
	rs12908520	A	G	0.061772	0.0130954	2.26482e-06	11862	0.4563	0.0018723	22.2471
	rs111862613	C	T	0.0911199	0.0196748	3.39236e-06	11620	0.166	0.00184246	21.4452
	rs941682	A	G	-0.0632957	0.0143777	9.17126e-06	11808	0.3111	0.00163864	19.3775
Alistipes	rs67281112	C	G	0.0634575	0.0137846	3.91578e-06	17090	0.2167	0.00123851	21.1898
	rs67705352	G	T	-0.0532404	0.0110864	1.65123e-06	17567	0.3738	0.00131109	23.0596
	rs11769002	A	G	-0.0528793	0.0109389	1.44962e-06	17571	0.4006	0.00132817	23.3657
	rs7129639	A	C	-0.0524955	0.0109584	1.78422e-06	17571	0.4016	0.00130433	22.9458
	rs1689282	C	A	-0.0520061	0.0113942	5.27578e-06	17090	0.34	0.00121751	20.8301
	rs11958296	G	A	-0.0981222	0.0218272	9.29574e-06	16214	0.0706	0.00124482	20.2062
	rs8130320	G	A	-0.049002	0.010717	4.83612e-06	17571	0.4821	0.00118841	20.904
	rs2875322	C	T	-0.0580945	0.0131432	8.77703e-06	17459	0.2068	0.00111779	19.5351
	rs2290844	T	C	0.0813969	0.0191632	9.10135e-06	17571	0.1133	0.00102574	18.0398
	rs2450745	C	A	-0.080524	0.0184702	7.11836e-06	17571	0.0825	0.00108054	19.0046
	rs62576416	C	T	0.0492647	0.0109733	7.50368e-06	17564	0.3976	0.00114624	20.1534
	rs1107244	A	G	0.0758558	0.0171182	3.59059e-06	17571	0.0785	0.00111629	19.6341
	rs34417064	G	A	-0.048202	0.0106868	7.00749e-06	17570	0.5119	0.00115653	20.3414
	rs12990744	T	C	-0.0776618	0.0172986	8.20725e-06	16694	0.1233	0.0012059	20.1531
	rs4810359	G	A	-0.0652428	0.0146155	7.49669e-06	17380	0.1471	0.00114522	19.9244
Allisonella	rs602075	G	A	0.168974	0.0296976	3.56575e-08	3212	0.2306	0.00997858	32.3541
	rs35778461	T	C	0.146679	0.0297186	1.2063e-06	3212	0.1918	0.007527	24.3449
	rs6742198	A	G	0.149152	0.0316484	3.34514e-06	3182	0.1958	0.00693158	22.1963
	rs1901739	G	T	0.115769	0.0248626	3.58801e-06	3212	0.495	0.00670486	21.6679
	rs76904847	A	G	0.148523	0.0334857	6.08751e-06	3182	0.1899	0.00614462	19.6607
	rs35110698	C	T	-0.146322	0.0320852	5.72322e-06	3212	0.1491	0.00643326	20.7845
	rs7898615	G	T	0.167966	0.0373586	8.87277e-06	3212	0.1153	0.00625407	20.2019
	rs594561	T	C	0.112231	0.0251681	9.41103e-06	3212	0.4414	0.00615272	19.8725
	rs685403	C	G	-0.175203	0.0404474	4.88394e-06	3212	0.1083	0.00580761	18.7513
Alloprevotella	rs12675596	T	G	0.145669	0.0290678	9.63726e-07	3008	0.2445	0.00827981	25.0969
	rs58212166	G	A	-0.161506	0.0359102	7.93614e-06	3005	0.1332	0.00668624	20.2139
	rs34619204	A	G	-0.156037	0.0344392	8.8419e-06	3003	0.1998	0.00678943	20.5144
	rs17380632	T	A	0.125564	0.0280409	9.27121e-06	3009	0.3032	0.00661972	20.0381
	rs4680035	G	A	-0.119599	0.0259446	4.99052e-06	3007	0.5457	0.00701735	21.2361
	rs4364940	G	A	0.126418	0.0282207	8.58353e-06	3008	0.2793	0.00662695	20.0535
	rs2154444	G	T	0.138234	0.0308961	8.36755e-06	3009	0.2227	0.00660881	20.0049
Anaerofilum	rs816292	C	T	-0.113003	0.02204	2.64038e-07	5017	0.2425	0.00521241	26.2772
	rs79598899	T	C	0.182586	0.0357284	3.74728e-07	4709	0.0825	0.00551538	26.1049
	rs4506496	A	G	0.10309	0.0212861	1.4866e-06	4935	0.337	0.00473034	23.4457
	rs712981	C	A	0.10076	0.0202902	6.83115e-07	5051	0.4185	0.00485854	24.6505
	rs17105491	C	G	-0.193107	0.0411187	1.56819e-06	4856	0.0596	0.0045214	22.0466
	rs10794359	C	T	-0.0953524	0.02006	2.23496e-06	4994	0.4871	0.00450395	22.5854
	rs17096874	T	C	-0.126337	0.0268919	2.8603e-06	5051	0.1809	0.00435058	22.062
	rs356049	A	G	0.132603	0.0289802	6.55844e-06	4994	0.1859	0.00417482	20.9281
	rs1563175	C	A	0.0923834	0.0202157	5.53848e-06	5051	0.4443	0.00411757	20.8755
	rs17012738	G	T	0.0903417	0.0200239	7.24168e-06	5051	0.4076	0.00401378	20.3472
	rs9299345	C	T	-0.1364	0.0302372	8.04309e-06	5051	0.1173	0.00401255	20.341
	rs4244069	A	G	-0.146775	0.0326594	9.81202e-06	5030	0.1133	0.00399923	20.1888
Anaerostipes	rs7193624	T	C	0.0750642	0.0150723	5.35482e-07	16926	0.1491	0.00146324	24.8001
	rs2804244	G	A	-0.053089	0.0110983	2.04051e-06	16926	0.4553	0.00135007	22.8795
	rs62215703	A	G	0.0644965	0.0136702	1.9777e-06	15550	0.2197	0.00142946	22.2571
	rs2396460	C	T	-0.0512653	0.0109555	2.91088e-06	16912	0.4394	0.00129307	21.8941
	rs3900776	A	G	-0.110013	0.0236302	2.74765e-06	14694	0.0706	0.00147291	21.6719
	rs2014785	C	T	0.0515687	0.0112199	4.68061e-06	16445	0.3887	0.00128294	21.1224
	rs62157625	C	T	0.088573	0.0185548	1.44909e-06	15215	0.1133	0.00149544	22.7842
	rs6726833	A	C	-0.0877497	0.0189408	3.32217e-06	16924	0.0944	0.0012666	21.4606
	rs6474958	G	A	-0.0500065	0.0112001	6.74483e-06	16918	0.4026	0.00117693	19.9324
	rs6854026	C	T	-0.0508482	0.0109075	3.19578e-06	16921	0.5119	0.00128267	21.7294
	rs78735375	C	A	-0.137429	0.0305304	5.33384e-06	10360	0.0527	0.001952	20.2584
	rs7823228	C	G	-0.0621085	0.0136614	5.84203e-06	16445	0.2157	0.00125525	20.6661
	rs13376554	T	A	0.197389	0.0458642	7.72059e-06	3101	0.0308	0.00593758	18.5105
	rs60983350	A	G	-0.0539901	0.0116575	4.42054e-06	16344	0.4354	0.00131065	21.4468
	rs10502061	G	A	0.0835752	0.0192017	7.93539e-06	16825	0.0944	0.00112469	18.942
Anaerotruncus	rs6563550	C	T	0.0877135	0.0176745	2.34517e-07	16566	0.0785	0.00148449	24.6256
	rs8005030	T	C	0.0554447	0.0117854	2.28298e-06	16548	0.3022	0.00133568	22.1297
	rs4669806	T	G	0.0576389	0.0122994	2.4206e-06	16566	0.2495	0.00132395	21.9589
	rs10150232	G	A	0.0567088	0.0124877	6.67667e-06	16117	0.2535	0.0012779	20.6197
	rs1272208	T	G	-0.0611743	0.0129831	4.27982e-06	16117	0.2803	0.00137563	22.1988
	rs12056802	G	C	0.0774194	0.0177178	6.12679e-06	16010	0.0825	0.00119116	19.0909
	rs11018566	G	A	-0.156465	0.0366032	6.13709e-06	6278	0.0517	0.00290211	18.2666
	rs7675045	T	A	-0.0497815	0.0110573	6.91883e-06	16566	0.4722	0.00122204	20.2667
	rs1431492	T	C	-0.0654996	0.0146188	7.35565e-06	16560	0.1829	0.00121079	20.0725
	rs9347879	C	T	0.050618	0.011049	4.22333e-06	16566	0.4602	0.00126531	20.9851
	rs17734739	C	T	0.0660052	0.014908	7.42772e-06	15927	0.1899	0.00122927	19.6002
	rs6494922	G	A	0.0903106	0.0202257	6.62362e-06	16067	0.0726	0.00123937	19.9351
	rs34449434	C	A	-0.0497004	0.0113402	9.85065e-06	16117	0.4563	0.00119035	19.2054
	rs7155595	A	C	0.0539336	0.0118903	7.54982e-06	16553	0.3091	0.00124142	20.5722
	rs115414803	C	A	-0.144356	0.0317524	6.83473e-06	9273	0.0586	0.00222397	20.6644
	rs2704155	A	T	-0.106235	0.0234815	5.4183e-06	12419	0.0348	0.00164544	20.465
Bacteroides	rs6795673	T	C	0.0538565	0.0105251	3.37909e-07	18301	0.4115	0.00142865	26.1803
	rs28757219	A	T	0.0818398	0.0170319	1.2942e-06	14833	0.1521	0.00155418	23.0859
	rs9507307	T	C	0.0604456	0.0129128	2.1271e-06	18184	0.1899	0.00120359	21.91
	rs66474973	T	G	0.0812515	0.0164479	6.80966e-07	17405	0.1153	0.0014001	24.4001
	rs11585893	G	A	-0.0740746	0.0147633	1.79511e-06	17821	0.1481	0.00141067	25.1722
	rs495004	G	C	-0.0607475	0.0129865	3.42092e-06	17707	0.2097	0.00123421	21.8787
	rs17619981	G	T	0.0880978	0.0187002	2.68683e-06	15801	0.0656	0.00140263	22.1913
	rs2023437	C	T	-0.0782325	0.0167634	5.01824e-06	17484	0.1243	0.00124414	21.7771
	rs66710942	T	C	0.0488038	0.0107412	5.86259e-06	17821	0.4155	0.00115709	20.642
	rs13207588	G	A	-0.059205	0.0131195	7.48504e-06	17707	0.2326	0.00114879	20.3627
	rs2366421	A	T	-0.0528153	0.0117124	7.64945e-06	18299	0.2336	0.00110998	20.3319
	rs1340391	C	T	-0.0592004	0.0132244	6.7301e-06	18302	0.1918	0.00109376	20.0377
Barnesiella	rs2276875	G	A	-0.0697176	0.0139537	4.65027e-07	13893	0.2545	0.00179362	24.9599
	rs2428166	A	G	-0.165859	0.0337309	8.50874e-07	8091	0.0487	0.00297936	24.172
	rs60316894	T	C	-0.121478	0.025184	1.19064e-06	12717	0.0596	0.00182629	23.2637
	rs35177866	G	A	0.0917125	0.0190133	2.94763e-06	13394	0.1243	0.00173411	23.2635
	rs13242616	C	T	-0.0583747	0.0123176	2.29017e-06	13945	0.3698	0.00160798	22.4562
	rs79795328	G	A	-0.0818645	0.0176441	4.23302e-06	13657	0.1252	0.00157382	21.5243
	rs2057922	C	G	0.0915241	0.0194623	3.82634e-06	14208	0.1064	0.00155409	22.1117
	rs199035	A	G	0.0559495	0.0119716	3.00294e-06	13945	0.5089	0.00156384	21.8388
	rs62251337	G	A	-0.0690763	0.0149374	4.24161e-06	13945	0.1581	0.00153117	21.3818
	rs77455852	G	T	-0.0891491	0.0195601	3.16354e-06	13394	0.1213	0.0015485	20.7696
	rs11155559	C	T	0.0956023	0.0212961	8.91914e-06	13383	0.0954	0.00150359	20.1499
	rs12909713	T	C	-0.0550716	0.0120039	4.94527e-06	14205	0.4692	0.00147954	21.045
	rs113258194	G	A	0.098992	0.0214121	7.31119e-06	13945	0.1024	0.00153038	21.3708
	rs28479800	T	A	-0.09152	0.0210002	7.93418e-06	12399	0.0974	0.00152944	18.9895
	rs76181748	T	C	-0.0778559	0.017164	6.7766e-06	14201	0.1441	0.00144677	20.5724
	rs72684847	C	T	-0.114369	0.0253873	6.76169e-06	12984	0.0656	0.00156062	20.2917
	rs28418786	G	C	-0.0791324	0.0174957	6.47627e-06	13698	0.1561	0.00149122	20.4542
Bifidobacterium	rs182549	T	C	0.119703	0.0127294	1.27822e-20	14778	0.4911	0.0059483	88.418
	rs7322849	C	T	0.112428	0.0201813	1.08368e-08	14778	0.0964	0.0020957	31.0311
	rs10841473	C	G	-0.0624207	0.0129438	1.64522e-06	14777	0.2704	0.00157131	23.2526
	rs56108664	C	T	0.0729971	0.0157926	2.4402e-06	13916	0.1849	0.00153294	21.362
	rs2686790	C	T	0.070741	0.0157926	7.49893e-06	14778	0.1153	0.00135591	20.0621
	rs4567981	A	T	0.0562084	0.0117923	1.92831e-06	14666	0.4394	0.00154675	22.7167
	rs2491158	A	G	0.0712624	0.015983	8.04716e-06	14021	0.1819	0.00141583	19.8766
	rs76671854	G	C	-0.0846055	0.0184003	3.9567e-06	13806	0.1252	0.00152902	21.1389
	rs75344046	T	C	0.232354	0.0505979	4.86354e-06	3856	0.0497	0.00543914	21.0771
	rs540489	G	T	-0.0637641	0.0138746	5.19458e-06	14561	0.2336	0.00144841	21.118
	rs857444	T	C	0.0558234	0.0121219	3.57097e-06	14777	0.3608	0.00143311	21.2047
	rs12022129	A	G	0.0619356	0.0138937	7.99643e-06	14776	0.2207	0.00134308	19.8693
	rs62181700	A	G	-0.0624643	0.0131205	2.17246e-06	14774	0.2813	0.00153179	22.6622
	rs55888705	G	A	0.0546319	0.0121139	6.67019e-06	14777	0.3867	0.0013745	20.3362
	rs5746486	C	T	-0.0536216	0.0120801	8.99955e-06	14778	0.3539	0.00133152	19.7008
	rs73797465	G	T	-0.0953566	0.0209237	4.38162e-06	14666	0.0865	0.00141417	20.7667
Bilophila	rs116261629	C	G	0.128112	0.0261358	8.62329e-07	11276	0.0716	0.00212632	24.0233
	rs1571225	T	C	0.0826826	0.0170621	1.12289e-06	12854	0.1491	0.0018236	23.4797
	rs3827020	T	C	0.0766479	0.0160642	1.78875e-06	12628	0.1899	0.00179955	22.7621
	rs1241171	A	G	-0.0692654	0.0150148	4.24037e-06	12856	0.2157	0.0016526	21.2777
	rs7802841	A	C	0.0670097	0.0137701	1.76952e-06	12856	0.3509	0.00183865	23.6775
	rs8013541	T	A	-0.0571991	0.0125673	5.47538e-06	12856	0.4235	0.00160876	20.7123
	rs6793291	A	C	0.112729	0.0241633	3.1132e-06	11051	0.0924	0.00196564	21.7611
	rs1917709	T	A	0.118509	0.026742	7.36957e-06	10886	0.0537	0.00180081	19.6354
	rs542415	C	T	-0.0613623	0.0133436	4.70948e-06	12777	0.34	0.00165238	21.1441
	rs72676854	C	T	0.123209	0.026882	5.62268e-06	11616	0.0656	0.00180517	21.0031
	rs4798126	A	G	0.073288	0.016799	7.14662e-06	12777	0.1501	0.00148739	19.0297
	rs1969927	A	G	0.0564589	0.0126935	9.0722e-06	12777	0.3797	0.00154597	19.7804
	rs60178956	A	G	-0.0624818	0.0141485	8.05619e-06	12777	0.2346	0.00152403	19.4993
	rs2728491	T	G	-0.0627416	0.0139456	6.33255e-06	12856	0.3101	0.00157197	20.2379
	rs2713349	T	A	0.0617228	0.0140174	8.63249e-06	12853	0.2545	0.00150624	19.3859
	rs9899990	G	A	-0.102702	0.0233878	9.06691e-06	12088	0.0656	0.0015927	19.2801
	rs11069458	C	T	-0.0680947	0.015503	7.71547e-06	12856	0.1899	0.00149843	19.2898
Blautia	rs11149971	T	C	0.117605	0.02339	1.03934e-06	16255	0.0537	0.00155285	25.2777
	rs12453000	T	C	0.0625335	0.0129987	1.26117e-06	17815	0.2197	0.0012974	23.1406
	rs115043014	A	G	-0.206605	0.043992	5.186e-06	4902	0.0437	0.00447934	22.0475
	rs67794373	T	C	0.0601709	0.0123443	1.00003e-06	18158	0.2137	0.00130679	23.7571
	rs117001700	C	T	0.196414	0.0441122	8.83912e-06	4965	0.0437	0.00397721	19.8177
	rs72973581	G	A	0.125169	0.0265408	1.73934e-06	12764	0.0547	0.0017395	22.2381
	rs4926264	C	T	0.0826207	0.0178239	5.10293e-06	18276	0.0785	0.0011743	21.4844
	rs7860714	G	A	-0.0502178	0.0109853	4.09147e-06	18162	0.334	0.00114929	20.8952
	rs682885	G	A	-0.0493376	0.0107359	4.4908e-06	18274	0.4165	0.00115437	21.117
	rs2788271	G	T	-0.0575596	0.0133492	7.16388e-06	18276	0.165	0.00101626	18.59
	rs113271346	T	C	0.0782682	0.0172116	6.85386e-06	17465	0.1183	0.00118262	20.6765
	rs3005511	G	A	0.0501085	0.0110768	6.18905e-06	18276	0.336	0.00111848	20.4621
	rs16892041	C	T	-0.0622605	0.0141804	8.82028e-06	18276	0.171	0.00105368	19.2753
Butyricicoccus	rs56221232	C	T	0.0828027	0.0167401	7.6194e-07	17133	0.1083	0.00142601	24.4638
	rs2017189	T	G	-0.0506956	0.011024	3.87256e-06	17133	0.4215	0.0012328	21.1451
	rs7322368	C	T	0.0815733	0.0183167	5.5178e-06	17134	0.0845	0.00115623	19.8314
	rs75238760	A	T	0.0619423	0.0139942	6.797e-06	17022	0.1938	0.00114966	19.5897
	rs12585793	C	T	-0.262206	0.0564729	5.79191e-06	3135	0.0527	0.00682955	21.5441
	rs62478070	G	T	0.224039	0.0494959	5.9377e-06	4007	0.0437	0.00508716	20.4782
	rs4962426	T	G	0.0614216	0.0135979	7.3849e-06	16889	0.1978	0.00120662	20.4007
	rs10084203	G	A	0.0549699	0.0123563	8.58646e-06	17135	0.2416	0.00115369	19.789
	rs12034718	G	A	0.0701199	0.0158213	9.57686e-06	16237	0.165	0.00120827	19.64
Butyricimonas	rs113054641	A	G	-0.144881	0.0274574	1.73694e-07	9949	0.0845	0.00279069	27.8367
	rs62390301	C	T	-0.0872983	0.0174893	7.41905e-07	10634	0.1829	0.00233752	24.9107
	rs7083431	C	A	0.0703539	0.0144439	8.8546e-07	10737	0.3549	0.0022048	23.7208
	rs2642760	C	G	0.0713357	0.0145396	8.5808e-07	10634	0.3767	0.00225856	24.0674
	rs782080	A	T	0.0653488	0.0137973	2.23398e-06	10733	0.4066	0.00208572	22.4286
	rs1862649	A	G	0.113124	0.0248176	4.76256e-06	10123	0.0915	0.00204828	20.7732
	rs12304031	A	G	-0.086278	0.0196846	6.70067e-06	10658	0.1292	0.00179924	19.2072
	rs71428626	T	G	-0.133188	0.0289905	4.80413e-06	9776	0.0726	0.00215438	21.1024
	rs78453362	G	A	-0.14948	0.0327073	4.0581e-06	8207	0.0577	0.00253858	20.882
	rs326049	G	C	0.0759694	0.0167617	8.1865e-06	10557	0.2048	0.00194202	20.5379
	rs62130338	A	G	-0.0732608	0.0158324	3.8981e-06	10557	0.2624	0.00202409	21.4076
	rs9657374	T	C	0.0680719	0.0148172	4.50359e-06	10737	0.3022	0.00196185	21.1018
	rs12458763	C	A	0.122037	0.0269587	6.36646e-06	10383	0.0716	0.00196972	20.488
	rs2114713	T	G	0.062721	0.0138998	6.87713e-06	10734	0.4513	0.00189333	20.3577
	rs270727	C	G	-0.0694173	0.0150795	5.38157e-06	10634	0.3221	0.00198883	21.1874
	rs72814525	G	A	0.0664154	0.0149766	8.24599e-06	10736	0.3231	0.0018284	19.662
	rs11228830	G	A	0.135265	0.0298411	6.55162e-06	8974	0.0706	0.00228434	20.542
Butyrivibrio	rs72723662	T	C	0.224078	0.0449336	7.86241e-07	3073	0.1004	0.00802773	24.8527
	rs7412979	G	C	0.186779	0.0389112	1.70567e-06	3480	0.0875	0.00657748	23.0279
	rs7752361	G	A	-0.11923	0.0239975	7.69113e-07	3481	0.504	0.00704156	24.6713
	rs4537857	C	T	-0.12459	0.0260992	1.80192e-06	3482	0.2922	0.00650203	22.7752
	rs11761679	C	T	0.154775	0.0321539	2.20231e-06	3482	0.1561	0.00661038	23.1572
	rs16941336	T	C	0.127488	0.0267936	1.53182e-06	3482	0.2644	0.00645996	22.6268
	rs77356209	C	T	0.216874	0.0483299	6.6643e-06	3379	0.0477	0.00592401	20.1246
	rs74622183	G	A	-0.201027	0.0428204	2.45748e-06	3478	0.0875	0.00629702	22.0272
	rs7763512	A	G	0.119846	0.0253367	3.10655e-06	3259	0.3827	0.0068185	22.3603
	rs142855850	G	A	0.205013	0.0457138	6.85543e-06	3234	0.1014	0.00618069	20.1002
	rs9349693	G	A	0.117973	0.0259861	5.54958e-06	3482	0.3111	0.00588424	20.5984
	rs486484	G	A	-0.108349	0.0240008	6.61084e-06	3456	0.4712	0.00586231	20.3678
	rs17163238	A	G	0.140987	0.0309117	5.51196e-06	3482	0.1998	0.00593876	20.7904
	rs4928024	G	A	-0.17471	0.0389333	8.18641e-06	3481	0.0984	0.00575155	20.1254
	rs1007475	T	G	0.118065	0.0261271	7.92312e-06	3482	0.2942	0.00583036	20.4086
	rs16934069	C	T	-0.133784	0.0299444	8.8591e-06	3482	0.1988	0.00569991	19.9494
CandidatusSoleaferrea	rs4294381	C	T	0.112197	0.023186	1.3685e-06	6145	0.1799	0.00379606	23.4081
	rs10090365	G	A	-0.0834413	0.0180989	4.17309e-06	6145	0.5586	0.00344697	21.248
	rs4678258	C	T	0.0986136	0.0215646	5.53183e-06	6101	0.2763	0.00341588	20.9049
	rs10108780	G	A	-0.092834	0.0199807	3.64079e-06	5999	0.2674	0.00358555	21.5799
	rs386526	G	C	0.0818459	0.0180086	8.33076e-06	6144	0.5169	0.00335061	20.6486
	rs36155147	T	C	0.104966	0.0240995	5.41138e-06	5958	0.3618	0.00317395	18.9642
	rs6881988	C	G	-0.0819131	0.018185	9.22889e-06	6140	0.4443	0.00329365	20.2832
	rs11153159	C	G	-0.12805	0.0285446	4.41523e-06	6101	0.1292	0.00328761	20.1172
	rs10809135	C	T	0.0834858	0.0182426	5.47174e-06	5999	0.4911	0.00347903	20.9366
	rs9973954	G	A	0.0892075	0.0195401	5.94796e-06	6145	0.3062	0.0033803	20.8356
	rs6489992	G	A	-0.0840437	0.0187031	7.88786e-06	6142	0.3847	0.0032768	20.1857
	rs6494306	G	A	-0.0969304	0.0214221	5.80051e-06	6145	0.1968	0.0033207	20.467
	rs12500231	T	A	0.0813853	0.0182696	7.67641e-06	6145	0.4254	0.00321895	19.8379
	rs7400877	C	T	-0.0951085	0.0212799	9.29448e-06	6145	0.2505	0.00324017	19.9691
	rs2193878	A	T	0.228255	0.0509241	9.45546e-06	3088	0.0487	0.00646398	20.0776
	rs830149	G	C	0.184647	0.0397237	9.58382e-06	5065	0.0586	0.0042477	21.5979
Catenibacterium	rs12404911	T	C	0.140717	0.0304142	2.79891e-06	3239	0.17	0.00656552	21.3931
	rs77285108	A	G	-0.161826	0.0353447	3.6268e-06	3210	0.1461	0.0064881	20.9497
	rs73128290	G	A	0.129726	0.0284563	4.29372e-06	3239	0.2634	0.00637546	20.7698
	rs212393	A	G	-0.135254	0.0286209	3.62489e-06	3239	0.3101	0.0068476	22.3185
	rs7742829	T	C	0.11411	0.0251099	5.60729e-06	3239	0.4195	0.0063356	20.6391
ChristensenellaceaeR	rs999354	A	T	0.0580248	0.0117185	7.00695e-07	16324	0.325	0.0014997	24.5148
	rs78521377	T	C	0.124992	0.0274797	5.60674e-06	12605	0.0527	0.00163864	20.6857
	rs62467127	T	C	0.114108	0.0251983	3.25362e-06	12719	0.0447	0.00160968	20.5033
	rs17081797	G	A	-0.0904325	0.0204253	3.34031e-06	16324	0.0686	0.0011994	19.6001
	rs62132810	G	A	-0.0828853	0.0179623	5.66711e-06	15066	0.1083	0.00141131	21.29
	rs60954665	G	T	0.049815	0.0110787	7.13177e-06	16324	0.5099	0.00123702	20.2156
	rs10461257	G	A	-0.0551969	0.0122069	6.50746e-06	15987	0.2853	0.00127731	20.4439
	rs79150079	A	C	0.121547	0.0270977	9.41804e-06	11994	0.0716	0.00167466	20.1163
	rs62190261	C	A	0.0958394	0.0214723	8.74023e-06	15274	0.0905	0.00130261	19.9193
	rs892686	G	A	0.0514099	0.011136	3.96861e-06	16325	0.4513	0.00130382	21.31
	rs73952017	T	C	-0.0862164	0.0194354	8.45769e-06	15274	0.0875	0.00128671	19.676
Clostridiumsensustricto1	rs550843	C	T	-0.0783246	0.0169209	2.05071e-06	14102	0.1491	0.00151708	21.4233
	rs2795528	A	G	-0.184315	0.0392204	2.7204e-06	6366	0.0487	0.0034572	22.078
	rs2817172	T	C	0.058139	0.0124492	2.76655e-06	13658	0.4125	0.0015943	21.8065
	rs115807074	G	A	-0.22736	0.0492575	4.31688e-06	4229	0.0497	0.00501259	21.295
	rs116847295	T	C	0.110021	0.0246032	4.58118e-06	12910	0.0755	0.00154659	19.9943
	rs12341505	A	G	0.0810718	0.0180121	4.82174e-06	14118	0.1113	0.00143289	20.2558
	rs11586026	T	A	0.110967	0.0250498	8.84988e-06	13095	0.0636	0.00149631	19.6206
	rs11264403	A	G	-0.139062	0.0334454	7.75544e-06	7285	0.0398	0.00236745	17.2831
	rs12490337	G	C	-0.0616879	0.0137581	7.49465e-06	14121	0.2455	0.00142167	20.1012
Collinsella	rs9541268	A	C	0.09597	0.0197312	8.79419e-07	12914	0.0964	0.00182855	23.6535
	rs2671662	G	C	-0.0567751	0.011945	2.2204e-06	14334	0.4682	0.00157359	22.5883
	rs73052258	A	G	0.0930178	0.0202658	1.7158e-06	14334	0.0964	0.00146757	21.0641
	rs2103510	A	G	0.0786551	0.0168217	2.42474e-06	14334	0.1312	0.00152295	21.8602
	rs75672793	G	A	-0.108908	0.0240522	6.13549e-06	12601	0.0706	0.00162443	20.4995
	rs10890671	C	T	-0.0537401	0.0118848	6.52136e-06	14334	0.5268	0.00142438	20.4433
	rs12921100	T	A	0.0563759	0.0127019	8.2257e-06	14334	0.3171	0.00137242	19.6965
	rs59414781	G	C	0.0668866	0.0149773	9.14723e-06	14334	0.1799	0.00138944	19.9412
	rs62448871	A	C	-0.0540309	0.0120324	6.78253e-06	14334	0.4612	0.00140476	20.1613
	rs1496626	C	T	-0.0722307	0.01616	6.78175e-06	14334	0.1541	0.00139183	19.9755
	rs149807560	A	C	-0.104264	0.0235841	7.0987e-06	13473	0.0895	0.00144857	19.5419
	rs11597285	T	G	-0.0537947	0.0120548	9.37615e-06	14334	0.4245	0.00138734	19.911
Coprobacter	rs305411	G	A	0.129218	0.0264518	1.00906e-06	6777	0.1352	0.00350893	23.8567
	rs3828477	T	G	-0.091218	0.019569	2.88974e-06	6798	0.2813	0.00318606	21.7217
	rs55672356	A	T	-0.193354	0.0413815	2.7369e-06	4903	0.0527	0.00443306	21.8232
	rs143662916	T	C	0.253264	0.0540141	3.07252e-06	3083	0.0577	0.00708064	21.971
	rs213863	T	C	-0.0887412	0.0188377	2.34883e-06	6798	0.3091	0.00325385	22.1853
	rs72821405	C	T	-0.147365	0.0319978	4.7576e-06	6177	0.0885	0.00342203	21.2036
	rs11532348	T	C	-0.103931	0.0226826	5.71184e-06	6364	0.1829	0.00328806	20.9876
	rs12996055	C	A	0.0921817	0.0209405	8.07639e-06	6570	0.1918	0.00294084	19.3724
	rs12684609	C	T	0.100827	0.0220366	6.10177e-06	6364	0.1978	0.00327873	20.9279
	rs5011652	C	G	0.0899597	0.020001	5.5105e-06	6783	0.2455	0.00297358	20.224
	rs74919520	A	G	0.125703	0.0276296	5.76326e-06	6387	0.1282	0.00323028	20.6922
	rs28402691	C	T	0.110695	0.0251199	9.55668e-06	6387	0.167	0.00303115	19.4127
	rs189356	A	G	0.0781125	0.0171916	6.26291e-06	6763	0.5219	0.00304329	20.6385
	rs76001613	G	C	0.21591	0.0493019	9.12599e-06	3385	0.0696	0.00563389	19.1674
Coprococcus1	rs4277593	A	G	-0.0585649	0.0109914	1.13969e-07	16651	0.4831	0.00170213	28.387
	rs56405618	G	A	-0.08963	0.0186508	1.57195e-06	16379	0.1113	0.00140803	23.0918
	rs74101919	C	T	-0.0718989	0.0144651	1.03291e-06	16732	0.1869	0.00147439	24.7029
	rs1010560	A	C	0.0580232	0.0122722	1.95915e-06	16723	0.2962	0.00133496	22.3517
	rs73031725	C	T	0.167591	0.0355224	1.97917e-06	7206	0.0606	0.00307938	22.2524
	rs1519491	C	T	0.0499197	0.0113558	8.95283e-06	16733	0.4085	0.00115355	19.3223
	rs1576241	G	A	-0.0510343	0.0109535	3.32862e-06	16729	0.4394	0.00129595	21.7056
	rs73167075	C	T	0.0573137	0.0127573	8.56864e-06	16733	0.2396	0.00120476	20.1812
	rs12794898	T	G	0.0903299	0.0197212	4.91531e-06	15186	0.0944	0.0013796	20.9767
	rs946513	T	C	0.205899	0.0460018	8.61855e-06	4310	0.0547	0.00462666	20.0243
	rs1762123	T	C	-0.0891532	0.0198554	8.01468e-06	16724	0.0716	0.00120407	20.1588
	rs7784490	G	C	-0.0518543	0.0113136	4.55233e-06	16733	0.3887	0.00125386	21.0047
	rs12886051	C	G	-0.0521782	0.0118051	8.00779e-06	16633	0.3429	0.00117317	19.5339
	rs2907920	G	A	0.0561173	0.0126824	7.65327e-06	16040	0.2903	0.00121915	19.5766
Coprococcus2	rs59936925	T	A	0.117085	0.0233995	9.37545e-07	10931	0.1004	0.00228528	25.033
	rs6677933	T	C	-0.0804405	0.0164216	1.18501e-06	11483	0.2416	0.00208524	23.9906
	rs1958519	A	T	0.0665288	0.0138558	1.57692e-06	11009	0.4364	0.00208978	23.0503
	rs72680320	C	T	-0.0649382	0.013919	2.27115e-06	11009	0.4135	0.00197323	21.7623
	rs2482516	T	C	0.0754415	0.0164619	4.72333e-06	11483	0.2256	0.00182563	20.9984
	rs35890118	G	A	-0.066536	0.0147661	8.25962e-06	11478	0.3171	0.00176583	20.3005
	rs9426473	G	A	0.0727361	0.0161662	6.30687e-06	11486	0.2793	0.00175935	20.24
	rs12634070	C	T	0.0736486	0.0164921	9.95104e-06	11457	0.1928	0.0017376	19.9388
	rs61823518	C	A	-0.0955381	0.0215724	6.68258e-06	10980	0.0954	0.00178311	19.6099
	rs10070053	G	A	0.0594312	0.0135375	7.64883e-06	11473	0.4076	0.00167704	19.2697
Coprococcus3	rs8100692	C	T	0.0577411	0.0113476	4.16459e-07	15829	0.4274	0.00163305	25.8885
	rs62481985	C	G	-0.0582385	0.0115052	4.1756e-07	15472	0.4364	0.00165335	25.6197
	rs178271	C	T	0.145257	0.0294239	7.81088e-07	10794	0.0527	0.00225275	24.3665
	rs13394391	T	C	-0.0709302	0.0150918	2.20317e-06	15834	0.16	0.00139311	22.0864
	rs11080344	T	C	0.0516921	0.0113054	4.78692e-06	15835	0.4742	0.00131851	20.9036
	rs7521171	A	G	-0.0596434	0.0129279	4.32242e-06	15472	0.338	0.00137382	21.2822
	rs11077359	C	T	-0.0645443	0.0148833	9.63598e-06	15378	0.1998	0.00122148	18.8044
	rs13247359	A	G	0.051211	0.0113031	7.32611e-06	15833	0.4801	0.00129481	20.5247
	rs4575475	A	G	0.0619514	0.0137787	7.04284e-06	15154	0.2366	0.00133223	20.2128
	rs10810043	G	A	0.0515518	0.0115923	9.27424e-06	15833	0.3897	0.00124751	19.7739
DefluviitaleaceaeUCG011	rs4677103	G	A	0.0977912	0.0197263	9.59557e-07	7983	0.171	0.00306906	24.5696
	rs72731813	T	C	-0.147383	0.0293796	4.33116e-07	7767	0.0815	0.00322957	25.1588
	rs112893842	C	T	0.11381	0.0232806	1.44535e-06	8183	0.0974	0.00291203	23.8929
	rs9725395	G	A	-0.13834	0.029554	3.51921e-06	8011	0.0875	0.00272765	21.9055
	rs55658617	C	T	0.174369	0.0362226	2.15292e-06	6663	0.0696	0.00346579	23.1659
	rs9608282	G	T	0.142939	0.0299793	2.52045e-06	7716	0.0656	0.00293758	22.7273
	rs28696126	T	A	-0.106503	0.0238473	6.62806e-06	7811	0.1918	0.00254701	19.9404
	rs1582238	C	T	0.0805036	0.0167257	1.56775e-06	7983	0.3718	0.0028936	23.1609
	rs4344384	T	G	0.0715978	0.0156309	4.83238e-06	8180	0.4742	0.00255838	20.9761
	rs2892880	A	G	0.0817755	0.0181686	6.82881e-06	8182	0.2604	0.00246984	20.2533
Desulfovibrio	rs11160353	A	T	-0.0691756	0.0147285	2.70303e-06	9234	0.508	0.00238321	22.0543
	rs2853179	T	C	0.0811971	0.0174234	2.42439e-06	8949	0.2485	0.00242095	21.7128
	rs16863365	G	A	0.109402	0.0226964	1.7945e-06	8776	0.1173	0.00264056	23.2296
	rs12031543	C	T	-0.127185	0.0281887	6.54764e-06	8855	0.0755	0.00229369	20.3527
	rs13066142	A	G	0.119141	0.0250891	3.78665e-06	9241	0.0934	0.0024343	22.5453
	rs2590913	A	G	0.154496	0.0339396	6.65421e-06	7225	0.0726	0.0028598	20.7156
	rs2032031	G	A	-0.0654931	0.0148681	9.14277e-06	9241	0.4732	0.00209532	19.3993
	rs72647089	G	T	-0.106594	0.0239337	8.29763e-06	8985	0.1064	0.0022028	19.8314
	rs7729080	A	C	-0.070287	0.0157691	9.95869e-06	9241	0.2893	0.00214528	19.8628
	rs4797774	A	G	0.212582	0.0470044	5.64315e-06	3476	0.0686	0.00584988	20.4421
	rs6580353	C	T	0.0770979	0.0169735	4.93857e-06	9241	0.2604	0.00222768	20.6275
Dialister	rs11166701	A	G	-0.0655301	0.013186	5.50746e-07	11720	0.5159	0.00210288	24.6934
	rs517089	A	T	0.076227	0.0170411	5.13634e-06	11988	0.169	0.00166629	20.0055
	rs4747450	A	C	0.0668509	0.0147685	5.83729e-06	11987	0.2664	0.00170642	20.4864
	rs2314294	C	T	0.0865932	0.0193719	8.07899e-06	11339	0.1183	0.00175907	19.9778
	rs4753063	A	G	-0.0596297	0.0130052	4.85684e-06	11989	0.4414	0.00175044	21.0194
	rs2435610	C	A	0.0647131	0.0143314	5.93269e-06	11984	0.2604	0.0016985	20.3861
	rs10938938	A	G	-0.0773514	0.0170915	7.37063e-06	11401	0.1938	0.00179331	20.4786
	rs10138457	C	T	-0.113054	0.0261933	7.88122e-06	10968	0.0716	0.00169561	18.6257
	rs11071887	C	T	0.0662403	0.0146315	5.91407e-06	11989	0.2634	0.00170664	20.4925
	rs764177	A	C	-0.0601454	0.0135366	9.60772e-06	11988	0.338	0.00164409	19.7385
	rs76680460	A	G	-0.161296	0.0364332	8.19213e-06	7176	0.0477	0.00272387	19.5944
	rs75416973	G	A	0.0727223	0.016451	9.46091e-06	11402	0.2256	0.00171091	19.5378
Dorea	rs13279148	A	G	0.0715309	0.0150878	2.25283e-06	17605	0.166	0.00127511	22.4744
	rs62503162	G	A	-0.0974091	0.0194379	7.46605e-07	16210	0.0875	0.00154684	25.11
	rs12216169	A	T	0.0881722	0.0193683	5.33123e-06	16086	0.0835	0.00128669	20.7217
	rs73729431	T	C	-0.13745	0.0299983	3.1674e-06	9596	0.0606	0.00218302	20.9897
	rs4793307	T	C	0.0574165	0.0122472	4.0069e-06	17600	0.2455	0.00124723	21.9762
	rs11150408	G	T	0.0488254	0.0109063	7.05777e-06	17215	0.4453	0.00116284	20.0393
	rs345219	G	T	-0.0497368	0.0112621	8.8006e-06	17215	0.3757	0.00113167	19.5015
	rs62583469	A	T	-0.0634136	0.0142227	5.77508e-06	16819	0.1988	0.00118056	19.8769
	rs3005511	G	A	0.0516127	0.0112852	5.28702e-06	17610	0.336	0.00118636	20.9143
	rs1899291	T	C	0.0697217	0.0150285	4.56686e-06	17609	0.1282	0.00122079	21.5208
	rs3752849	A	G	0.163846	0.036608	7.68057e-06	5322	0.0328	0.00374984	20.0242
	rs12537781	C	T	-0.055544	0.0125223	9.15137e-06	17608	0.2296	0.00111612	19.6724
Eggerthella	rs3851328	G	T	-0.107774	0.0236527	4.17589e-06	5147	0.2664	0.0040176	20.754
	rs2240838	G	A	0.0980582	0.0197653	7.36205e-07	5147	0.502	0.00475922	24.6033
	rs2223081	A	G	0.102572	0.0221108	3.88889e-06	5147	0.2922	0.00416372	21.5119
	rs112205261	C	T	-0.188618	0.0403613	3.34648e-06	5036	0.0577	0.00431788	21.8305
	rs4985746	A	G	0.110522	0.0247653	5.71461e-06	4906	0.1789	0.00404322	19.9084
	rs1784446	A	G	0.0907728	0.0198096	5.23136e-06	5147	0.4423	0.00406292	20.989
	rs76663501	T	C	0.175349	0.0378576	4.82574e-06	4814	0.0815	0.00443674	21.4448
	rs6430926	T	C	0.0879736	0.0197127	8.37122e-06	5147	0.5139	0.0038546	19.9087
	rs2877457	A	G	-0.093486	0.0210208	9.02708e-06	5083	0.8678	0.00387606	19.7709
	rs13070736	C	A	-0.121331	0.0272024	7.61915e-06	5147	0.1571	0.00385035	19.8866
	rs67490567	C	T	0.108495	0.0245457	8.94216e-06	5083	0.1978	0.00382895	19.5297
Eisenbergiella	rs3812426	A	G	0.106447	0.0224159	2.71687e-06	5583	0.2078	0.0040229	22.5425
	rs1508033	C	A	0.091546	0.0195787	3.22889e-06	5580	0.3499	0.00390284	21.8553
	rs12278566	A	T	-0.121065	0.0251658	1.65001e-06	5582	0.175	0.00412883	23.1344
	rs2683098	T	C	0.107319	0.022515	2.2375e-06	5582	0.2237	0.00405372	22.7118
	rs11079158	C	T	0.100627	0.022546	7.34849e-06	5582	0.2197	0.0035559	19.9128
	rs13258851	G	A	0.137001	0.0302124	7.74648e-06	5583	0.0855	0.00366957	20.5553
	rs12710729	A	C	0.0893384	0.0199069	9.8441e-06	5583	0.3708	0.00359448	20.1332
	rs12257723	C	A	-0.0952742	0.0211569	8.85121e-06	5582	0.339	0.00361978	20.2717
	rs4462860	A	G	0.0939071	0.0201104	4.16221e-06	5460	0.3439	0.00397769	21.7969
	rs11027642	T	C	0.129006	0.0284844	4.91871e-06	5583	0.1243	0.00366052	20.5044
	rs11938607	C	T	0.0978125	0.0216636	8.2182e-06	5583	0.2634	0.00363813	20.3786
	rs1553971	G	T	0.120965	0.0263054	5.26837e-06	5583	0.161	0.00377325	21.1383
Enterorhabdus	rs11098863	A	T	-0.0966008	0.0162677	3.05646e-09	7524	0.4821	0.00466477	35.2528
	rs7923280	T	A	0.0860019	0.0169148	5.23856e-07	7524	0.3946	0.00342407	25.8443
	rs114731706	G	T	0.182308	0.0382298	2.17342e-06	5956	0.0835	0.00380363	22.7333
	rs3017103	G	A	0.0980897	0.0208995	2.94044e-06	7524	0.1899	0.00291916	22.0222
	rs73331712	C	T	0.26199	0.055123	4.84923e-06	3109	0.0427	0.00721335	22.5747
	rs77655283	A	G	0.132988	0.0298306	5.88042e-06	7494	0.0686	0.00264506	19.8694
	rs9470637	T	A	-0.0755513	0.0166263	5.69624e-06	7524	0.4026	0.00273687	20.6432
	rs424715	C	T	0.0818743	0.0174855	4.4088e-06	7524	0.5537	0.00290555	21.9192
	rs10098492	C	T	0.132323	0.0293688	6.40572e-06	7361	0.0905	0.00275021	20.2946
	rs2051957	T	C	0.0843291	0.0189864	8.89859e-06	7524	0.2346	0.00261507	19.7221
Erysipelatoclostridium	rs7221249	G	A	0.0839861	0.0142741	4.30951e-09	9781	0.5467	0.00352693	34.6119
	rs710230	C	T	0.143381	0.0281514	6.3312e-07	9016	0.0865	0.00286895	25.9352
	rs4697572	G	A	-0.0810636	0.0163308	7.5935e-07	9779	0.2455	0.00251333	24.6347
	rs58236560	T	G	-0.111157	0.0234426	2.1612e-06	9368	0.1372	0.00239428	22.4786
	rs622418	G	A	-0.0668051	0.0143224	3.68156e-06	9783	0.5109	0.00221895	21.7518
	rs17804233	C	T	-0.0662914	0.0144203	4.58605e-06	9783	0.4821	0.00215554	21.1289
	rs1434153	A	G	-0.0684526	0.0152443	6.85295e-06	9662	0.3211	0.00208253	20.1592
	rs340991	G	A	-0.0740482	0.0158891	3.74942e-06	9781	0.2982	0.00221555	21.714
	rs6474512	C	A	0.067015	0.0143201	3.01546e-06	9783	0.4513	0.0022336	21.8958
	rs9590927	A	G	-0.0646003	0.0143479	6.39042e-06	9782	0.494	0.00206806	20.2675
	rs61806970	T	C	0.142548	0.0320688	9.0941e-06	8644	0.0646	0.00228061	19.754
	rs45480394	G	T	-0.0687134	0.0151835	7.66155e-06	9604	0.3618	0.00212794	20.4761
	rs2901723	A	C	0.0641339	0.0144295	8.79469e-06	9662	0.503	0.00204043	19.7508
	rs34528142	G	C	-0.0875551	0.0195556	6.12704e-06	9604	0.171	0.00208287	20.0414
	rs16936671	T	C	-0.0968026	0.0217883	6.04309e-06	9488	0.1362	0.00207611	19.735
	rs3804326	G	A	0.14147	0.0336352	9.85273e-06	7028	0.0676	0.00251083	17.6855
ErysipelotrichaceaeUCG003	rs28568391	G	A	-0.0583911	0.0118741	6.41953e-07	14544	0.4493	0.00165993	24.1788
	rs11994308	T	C	0.115417	0.0242503	1.32563e-06	13558	0.0696	0.00166797	22.6488
	rs76502207	C	T	0.144844	0.0289929	6.41121e-07	10740	0.0905	0.00231848	24.9537
	rs10164067	G	T	-0.10326	0.0212405	1.13086e-06	14427	0.0746	0.00163549	23.6306
	rs8053479	G	A	-0.0838212	0.0186509	5.83413e-06	13813	0.1412	0.00146011	20.195
	rs17798136	A	G	0.158818	0.0347674	3.23598e-06	7421	0.0616	0.00280395	20.861
	rs59104037	G	A	-0.0951263	0.0204742	4.48256e-06	14848	0.0815	0.00145174	21.5838
	rs11666127	G	A	-0.0719187	0.0161371	7.90414e-06	13813	0.171	0.0014359	19.8597
	rs62403464	C	T	-0.0731743	0.0156516	3.43738e-06	14899	0.164	0.0014649	21.8546
	rs59068084	G	T	0.0564772	0.0120224	3.11742e-06	14544	0.4215	0.00151504	22.0651
	rs73074432	T	C	0.072154	0.0164378	9.9902e-06	14217	0.166	0.00135344	19.2652
	rs4758231	T	G	-0.0551754	0.0122047	6.54912e-06	14890	0.3499	0.00137072	20.4353
	rs74988980	A	G	-0.133141	0.0348574	8.64276e-06	5944	0.0437	0.00244845	14.5844
	rs75949021	C	T	-0.169667	0.0374238	3.57507e-06	6721	0.0457	0.00304887	20.548
	rs6875357	T	C	0.165673	0.0353831	6.69637e-06	7034	0.0467	0.00310713	21.9175
	rs79396538	G	C	0.0848148	0.0191146	8.63479e-06	13750	0.1034	0.00142984	19.6855
	rs12251396	G	A	-0.0705399	0.0158766	9.51839e-06	14211	0.1938	0.00138716	19.7376
Escherichia	rs2267739	C	G	0.115505	0.0237628	1.42478e-06	11853	0.0855	0.00198938	23.6231
	rs1154904	G	A	-0.0613376	0.0130644	3.03751e-06	12002	0.4642	0.00183325	22.0395
	rs73208162	G	A	-0.119296	0.024839	2.19391e-06	11073	0.0586	0.0020788	23.0623
	rs113513883	G	A	0.172283	0.038041	5.27716e-06	6280	0.0577	0.00325541	20.5042
	rs7502686	C	G	-0.136384	0.0302576	5.90386e-06	9990	0.0626	0.00202958	20.3127
	rs57024273	C	T	0.0626172	0.0139919	9.70464e-06	11853	0.3181	0.00168684	20.0246
	rs113127095	G	A	0.151009	0.0323434	3.33349e-06	8433	0.0517	0.00257829	21.7938
	rs117092367	T	A	0.117362	0.0264533	9.65021e-06	10304	0.0885	0.0019066	19.6793
	rs112767262	C	T	0.0732963	0.0163589	8.20636e-06	11771	0.1958	0.00170257	20.0717
	rs11706043	A	T	0.075657	0.0164155	5.87272e-06	12001	0.1571	0.00176687	21.2381
	rs592299	C	T	-0.0592004	0.0129486	4.76927e-06	11995	0.4682	0.00173958	20.8992
	rs4731451	A	G	-0.0609885	0.0135157	7.4731e-06	12001	0.3718	0.00169381	20.3585
	rs35555519	G	C	0.101976	0.0222883	4.92332e-06	12002	0.1143	0.00174113	20.93
	rs118526	A	C	-0.0594401	0.013598	7.99566e-06	11853	0.3926	0.00160946	19.1045
	rs2798105	G	A	-0.100851	0.0222045	8.24501e-06	11296	0.1183	0.00182289	20.6253
Faecalibacterium	rs12320842	G	C	0.094833	0.0163962	7.56951e-09	17638	0.1322	0.00189304	33.4489
	rs6910935	G	A	0.134864	0.0277032	1.37848e-06	12640	0.0537	0.00187142	23.6954
	rs1271565	T	C	-0.0576251	0.0119649	1.30169e-06	17638	0.2724	0.00131336	23.1929
	rs75499067	T	C	0.227585	0.0465522	1.76448e-06	4526	0.0636	0.00525295	23.8899
	rs9536330	C	T	-0.048317	0.010797	5.33258e-06	18082	0.4085	0.00110628	20.0237
	rs28376661	G	C	0.0504817	0.0109368	3.66454e-06	18087	0.3738	0.00117655	21.303
	rs10927394	T	G	-0.232262	0.0512364	7.01885e-06	3495	0.0268	0.00584529	20.5376
	rs114946999	T	C	-0.0861565	0.01896	5.69574e-06	15673	0.0984	0.00131575	20.6463
	rs79656633	C	T	0.145631	0.0323019	8.13557e-06	9080	0.1054	0.00223354	20.3215
	rs61875484	G	C	0.0817953	0.018369	9.18015e-06	16718	0.0905	0.00118464	19.8259
	rs12753492	C	A	0.0641305	0.0149933	8.80273e-06	17525	0.1491	0.00104285	18.2929
	rs2835874	C	T	-0.0866356	0.0196496	7.54405e-06	17567	0.0696	0.00110537	19.4374
	rs11776390	C	T	-0.078354	0.017183	6.39675e-06	16718	0.0895	0.00124222	20.7907
FamilyXIIIAD3011group	rs9852893	G	C	0.0657834	0.0129056	3.87539e-07	14184	0.2565	0.00182844	25.9785
	rs62200412	T	C	-0.0800851	0.0163834	5.80219e-07	13661	0.171	0.00174603	23.8908
	rs16840310	G	A	-0.0608052	0.0122149	6.75113e-07	14201	0.3718	0.00174191	24.7765
	rs72730932	A	C	-0.0899559	0.0177107	6.88766e-07	13102	0.164	0.00196516	25.7943
	rs16940167	T	C	0.0732552	0.0159898	3.90837e-06	14201	0.169	0.00147581	20.986
	rs17156849	A	G	-0.112891	0.0245292	4.19171e-06	13352	0.0626	0.00158385	21.178
	rs62029761	G	A	0.128753	0.0276002	3.89083e-06	9655	0.0676	0.00224885	21.757
	rs11736617	A	G	-0.0759493	0.0172101	9.02048e-06	13778	0.1203	0.00141151	19.4724
	rs12812672	C	T	-0.096065	0.020828	2.55807e-06	13565	0.0736	0.00156579	21.2701
	rs9276029	G	A	-0.0811384	0.0185669	8.92766e-06	13566	0.168	0.00140577	19.0947
	rs12911842	T	A	-0.0811976	0.0183335	6.90824e-06	14125	0.1243	0.00138676	19.6125
	rs149302	C	T	-0.0645635	0.0143225	7.4818e-06	14192	0.2127	0.00142979	20.3178
	rs9837139	G	A	0.10752	0.0240482	8.70808e-06	13527	0.0815	0.00147562	19.9872
	rs739451	T	C	0.0649589	0.0147534	7.8781e-06	14197	0.1759	0.00136365	19.3834
	rs11126423	T	C	0.0904399	0.0196301	5.91249e-06	13735	0.1133	0.00154303	21.2232
FamilyXIIIUCG001	rs1426266	C	T	-0.0665521	0.0137151	1.24935e-06	12751	0.2962	0.00184324	23.5429
	rs12049454	C	T	-0.0647298	0.0134065	1.17378e-06	12748	0.3012	0.00182532	23.3081
	rs3842897	A	G	-0.112639	0.0242751	5.19705e-06	12407	0.0646	0.00173236	21.5272
	rs116979587	A	T	-0.121679	0.0260821	3.04638e-06	11989	0.0706	0.00181207	21.7608
	rs62414802	T	C	-0.0611904	0.013457	4.29181e-06	12750	0.2982	0.00161904	20.673
	rs2276529	G	C	-0.0759406	0.0165099	5.35677e-06	12748	0.1859	0.0016569	21.1539
	rs112362903	G	A	-0.149047	0.0333271	7.8777e-06	8579	0.0427	0.00232596	19.9963
	rs8076666	G	A	0.088655	0.0198094	8.0183e-06	12265	0.1362	0.00163037	20.0259
	rs7119679	A	G	-0.0809085	0.0174782	3.52494e-06	12445	0.1501	0.00171891	21.4252
	rs76463770	G	A	0.19313	0.0419866	3.77476e-06	5651	0.0517	0.00373017	21.1506
Flavonifractor	rs12030302	G	A	-0.0692276	0.0137467	5.6084e-07	10805	0.4911	0.00234163	25.356
	rs806808	C	T	0.0667272	0.0136557	1.17972e-06	10801	0.4761	0.00220573	23.8723
	rs34066017	G	A	0.0764294	0.0159789	1.52086e-06	10705	0.2455	0.00213261	22.8741
	rs11811696	C	T	-0.116063	0.0241012	2.07346e-06	10221	0.1103	0.00226377	23.1859
	rs11642826	C	G	0.14686	0.0325191	6.64895e-06	8151	0.0636	0.00249595	20.3904
	rs114873521	T	C	-0.130067	0.0294087	7.12522e-06	9156	0.0765	0.00213181	19.5563
	rs6761463	C	G	-0.083392	0.0184596	8.10902e-06	10805	0.165	0.00188521	20.4043
	rs12038887	G	C	0.0942719	0.0211646	9.37203e-06	10583	0.1093	0.00187121	19.8364
Fusicatenibacter	rs4378146	C	A	-0.0616691	0.0125259	7.20451e-07	17384	0.2416	0.0013924	24.2364
	rs62353480	G	A	-0.0701397	0.0145589	1.56768e-06	16119	0.171	0.00143783	23.2069
	rs704418	C	T	0.0739124	0.0151073	7.77428e-07	16626	0.1859	0.00143764	23.9337
	rs2132128	A	G	-0.0771914	0.0160344	1.07686e-06	17370	0.165	0.00133245	23.1729
	rs206581	G	A	-0.0568339	0.0127894	8.95756e-06	17384	0.2087	0.00113467	19.7453
	rs62187631	C	T	-0.0710571	0.015924	4.54526e-06	16522	0.1402	0.00120372	19.9094
	rs2025938	A	G	-0.0967298	0.0205426	2.98832e-06	15626	0.0765	0.00141693	22.1695
	rs3303	C	T	-0.0953657	0.020407	3.93891e-06	16877	0.0765	0.00129232	21.8361
	rs2039204	A	T	-0.0497415	0.0107941	3.94178e-06	17383	0.4314	0.00122013	21.233
	rs8028026	G	A	-0.0792146	0.0180505	8.0633e-06	16522	0.0915	0.0011643	19.2566
	rs1864685	C	A	-0.0494799	0.0108105	4.96161e-06	17374	0.4652	0.00120433	20.9468
	rs792108	C	T	-0.0508345	0.0113843	8.49535e-06	16978	0.3539	0.00117302	19.9366
	rs60254196	G	A	-0.0492427	0.0109365	5.46739e-06	16978	0.5408	0.00119268	20.2711
	rs9905659	A	G	-0.061617	0.0136576	7.30993e-06	17384	0.1879	0.00116949	20.3518
	rs8063430	C	T	-0.104026	0.022217	4.9289e-06	15552	0.0596	0.00140773	21.9211
	rs6515626	A	G	0.141575	0.0313559	7.28654e-06	7796	0.0616	0.00260813	20.3809
	rs10439674	G	A	-0.0572129	0.0130007	7.68485e-06	17381	0.2018	0.00111301	19.3645
	rs167879	T	C	-0.0659543	0.0148763	5.86893e-06	16542	0.167	0.00118685	19.6538
	rs73103914	G	A	-0.0597324	0.0134458	8.29563e-06	17384	0.1779	0.00113398	19.7333
Gordonibacter	rs76287110	T	A	-0.242965	0.0466177	1.67486e-07	3483	0.0706	0.00773851	27.1479
	rs7294633	T	C	0.12867	0.0249946	3.43763e-07	3723	0.3509	0.00706786	26.4867
	rs7220558	T	A	0.116884	0.0234834	6.70634e-07	3723	0.4324	0.00661024	24.7604
	rs71545975	G	A	-0.153972	0.0338918	7.03944e-06	3556	0.173	0.00577059	20.6277
	rs35042269	A	C	-0.180293	0.0403296	8.10852e-06	3595	0.1889	0.00552842	19.974
	rs72714787	A	C	0.181405	0.0377102	1.42889e-06	3723	0.1044	0.00617727	23.1285
	rs322296	A	G	0.17869	0.037722	4.02422e-06	3595	0.1193	0.0062031	22.4268
	rs72939513	G	A	-0.21399	0.0490592	7.98199e-06	3435	0.0537	0.00550832	19.0148
	rs3765837	G	T	-0.190729	0.0433608	7.16906e-06	3556	0.0785	0.0054115	19.3371
	rs13412653	C	A	0.107597	0.0239228	8.61141e-06	3723	0.3539	0.00540424	20.2184
	rs117347059	C	G	-0.128261	0.0285123	9.16713e-06	3684	0.2068	0.00546295	20.2251
	rs16955299	A	G	-0.196423	0.0433538	6.37019e-06	3572	0.0835	0.00571387	20.5157
	rs4596722	G	A	0.102908	0.0231571	9.0568e-06	3723	0.4761	0.00527645	19.7378
	rs768830	A	G	0.149852	0.0333315	7.75583e-06	3723	0.1292	0.00539976	20.2016
	rs61934597	T	C	-0.172495	0.0388567	8.36672e-06	3684	0.0755	0.00532087	19.6962
Haemophilus	rs12191680	G	C	0.106544	0.0200323	1.46913e-07	9115	0.165	0.00309383	28.2815
	rs9382510	T	C	-0.093521	0.0172649	7.12051e-08	9117	0.2455	0.00320808	29.3358
	rs9574096	T	A	-0.0736375	0.0155227	2.1802e-06	9118	0.3618	0.00246202	22.4992
	rs76022354	T	C	0.244638	0.0505504	1.83031e-06	3618	0.0328	0.0064317	23.4076
	rs111582866	A	G	-0.124265	0.026016	1.27347e-06	8370	0.1014	0.00271839	22.8095
	rs9895850	C	T	-0.192957	0.0416755	2.1406e-06	4592	0.0497	0.00464659	21.4274
	rs35509	A	G	0.128249	0.0268779	2.00952e-06	8430	0.0785	0.0026935	22.7622
	rs78909003	C	T	-0.246256	0.0503924	1.66745e-06	3559	0.0497	0.00666516	23.867
	rs9328464	C	T	0.0723095	0.0148799	1.42269e-06	9119	0.492	0.00258296	23.6098
	rs4822728	C	T	0.0705861	0.0151388	3.47849e-06	9119	0.4374	0.00237835	21.7351
	rs10840326	G	C	-0.0677384	0.0151463	7.36533e-06	8888	0.4433	0.00224532	19.9968
	rs12876183	A	T	0.0749201	0.016711	9.6249e-06	9110	0.2753	0.0022015	20.0955
	rs10781340	A	G	0.0948915	0.0203221	4.32266e-06	9037	0.166	0.00240684	21.7983
	rs56310940	C	G	-0.108393	0.0247052	7.23232e-06	9119	0.0825	0.00210652	19.2457
Holdemanella	rs761624	G	C	0.0959801	0.0179537	1.37775e-07	7706	0.3082	0.00369502	28.572
	rs607782	C	T	-0.0854214	0.0172515	7.19447e-07	7456	0.3817	0.00327754	24.5111
	rs75764681	C	T	-0.283103	0.0598999	1.94273e-06	3003	0.0626	0.0073835	22.3227
	rs73011279	C	T	-0.0961669	0.0199336	1.36046e-06	7456	0.2078	0.00311185	23.2681
	rs4541991	C	T	-0.0927334	0.0194435	2.10094e-06	7657	0.2356	0.00296195	22.7411
	rs1830029	G	C	-0.0954096	0.021093	5.34728e-06	7456	0.1799	0.00273659	20.4545
	rs12513188	A	G	0.0903906	0.0195276	4.6548e-06	7700	0.2217	0.00277492	21.4208
	rs12415649	C	G	0.0839384	0.0190567	7.87995e-06	7662	0.2376	0.00252573	19.396
	rs1926302	A	G	-0.107972	0.0231421	7.50141e-06	7702	0.1531	0.0028183	21.7622
	rs17586763	C	T	-0.227285	0.0510135	7.71949e-06	3817	0.0179	0.00517363	19.84
	rs8113760	A	G	0.078999	0.01734	4.62395e-06	7456	0.3519	0.00277606	20.7504
	rs34187114	A	C	-0.104505	0.022601	5.13495e-06	7704	0.166	0.0027676	21.3752
	rs35228298	A	G	0.0934832	0.0202886	7.29849e-06	7456	0.2465	0.00283938	21.225
	rs62113381	C	T	-0.105447	0.0232029	5.53879e-06	7310	0.159	0.00281736	20.6474
Holdemania	rs1867876	C	T	0.0842919	0.0162192	2.7388e-07	9109	0.2942	0.00295636	27.0034
	rs9500080	T	C	0.0926764	0.0178886	4.08515e-07	9106	0.2346	0.00293886	26.8343
	rs6133067	C	T	0.0910829	0.0178561	5.16929e-07	8863	0.3111	0.00292716	26.0137
	rs150096134	A	T	0.162139	0.0332089	2.37767e-06	6906	0.0626	0.00343988	23.8309
	rs41438744	G	C	-0.12487	0.0270129	2.44434e-06	8839	0.0726	0.0024117	21.3637
	rs77293403	G	A	0.164556	0.0341775	1.77466e-06	7585	0.0457	0.00304698	23.1758
	rs80149660	T	C	-0.232987	0.0519183	6.04217e-06	3283	0.0586	0.00609673	20.1261
	rs116500994	T	G	-0.13755	0.0293386	2.34479e-06	8432	0.0517	0.00260006	21.9757
	rs55888180	G	C	0.128671	0.0282795	5.89194e-06	8464	0.0875	0.00243996	20.6974
	rs4146507	T	C	0.079488	0.0177002	7.22973e-06	9108	0.2217	0.00220934	20.1628
	rs111745969	G	A	0.120677	0.0265781	3.70776e-06	8233	0.0795	0.00249779	20.6108
	rs113593397	G	A	-0.128935	0.0282526	9.35728e-06	8296	0.1024	0.00250417	20.8218
	rs10885477	C	T	-0.135137	0.0301894	8.59833e-06	8690	0.0616	0.00230047	20.0325
	rs9529719	C	T	0.074038	0.0160494	5.96669e-06	9107	0.325	0.00233131	21.2762
	rs967319	C	T	0.0788638	0.0176744	8.38155e-06	9108	0.2465	0.0021812	19.9054
	rs12701617	G	A	-0.0660617	0.0149427	9.51844e-06	9106	0.4583	0.00214183	19.541
	rs73139538	A	G	-0.148594	0.0327469	7.77178e-06	8095	0.0527	0.00253711	20.5851
	rs11080063	A	G	-0.0665238	0.0149837	6.66887e-06	9103	0.4662	0.00216068	19.7069
Howardella	rs901099	G	T	-0.12718	0.0250924	6.52858e-07	3647	0.3121	0.0069947	25.6753
	rs1484873	G	A	-0.227831	0.046335	2.55918e-06	3608	0.0686	0.00665642	24.1639
	rs17167098	A	G	-0.169366	0.0352068	1.12323e-06	3586	0.1133	0.00641201	23.1289
	rs609430	G	T	-0.112045	0.0239328	3.34484e-06	3798	0.339	0.00573782	21.9065
	rs36081916	C	T	-0.18123	0.0402987	4.7004e-06	3216	0.1113	0.00624939	20.2119
	rs12452946	G	A	-0.105833	0.0228941	3.80393e-06	3800	0.501	0.00559213	21.3584
	rs61771805	T	A	-0.136779	0.0296811	4.0274e-06	3612	0.1869	0.00584498	21.2244
	rs672217	A	G	0.164146	0.0349993	3.52468e-06	3611	0.1412	0.00605447	21.9837
	rs3791893	G	A	0.147035	0.034023	9.49716e-06	3795	0.1233	0.00489727	18.6668
	rs10048062	T	C	-0.147352	0.0336531	8.58873e-06	3800	0.1074	0.00501988	19.1617
	rs2154047	A	C	-0.192557	0.0420093	9.97042e-06	3623	0.0676	0.00576564	20.9985
Hungatella	rs13128780	C	T	-0.149725	0.0312777	1.74998e-06	3999	0.1451	0.00569753	22.9035
	rs72759041	T	G	-0.126025	0.0282242	3.86095e-06	3910	0.2346	0.00507322	19.9272
	rs10044993	A	C	0.139547	0.0316748	8.06668e-06	4209	0.1173	0.00459025	19.4002
	rs13249325	G	T	-0.100023	0.0225883	9.69162e-06	4209	0.3668	0.00463693	19.5984
	rs17092615	A	G	0.152235	0.0337867	7.37677e-06	4009	0.1243	0.00503854	20.2917
Intestinibacter	rs10805326	A	G	0.0775151	0.0139665	3.54544e-08	12303	0.2783	0.00249748	30.7984
	rs4327025	A	G	-0.0810346	0.0154397	1.64326e-07	12303	0.1948	0.002234	27.5419
	rs478972	C	T	-0.142681	0.0297116	1.81991e-06	10333	0.0596	0.00222682	23.0566
	rs6875660	T	C	0.0890455	0.0193905	3.05781e-06	12293	0.1233	0.00171255	21.0851
	rs16938435	C	T	-0.112189	0.0235439	1.80097e-06	12303	0.0606	0.00184217	22.7023
	rs6062862	G	A	0.0924508	0.0204658	6.67984e-06	12189	0.0944	0.00167136	20.4029
	rs118030283	A	G	-0.151829	0.0324471	2.67439e-06	8830	0.0378	0.00247355	21.8907
	rs11109097	T	C	0.0624272	0.0138539	5.49484e-06	11886	0.3121	0.0017054	20.3016
	rs9348442	T	C	0.099082	0.0221625	6.25936e-06	12303	0.0875	0.00162194	19.9839
	rs447950	G	A	0.0628342	0.0136652	5.63911e-06	12303	0.2992	0.00171554	21.1391
	rs62430350	C	T	0.151096	0.0351476	6.84229e-06	7650	0.0577	0.00240992	18.4756
	rs2702387	G	A	0.0608559	0.0132145	4.25994e-06	12291	0.3519	0.00172252	21.2046
	rs68093214	T	C	0.0662258	0.0149877	9.25769e-06	11886	0.2575	0.00163996	19.5213
	rs2098844	T	C	-0.0575295	0.0128416	6.78879e-06	12291	0.4245	0.00163023	20.0667
	rs893394	A	G	0.0583322	0.0130729	7.85038e-06	11886	0.4195	0.00167227	19.9066
Intestinimonas	rs11258178	G	A	0.0660742	0.0134139	6.98195e-07	11766	0.4145	0.00205793	24.2595
	rs12226153	G	A	-0.151142	0.0306922	5.12171e-07	9023	0.0616	0.0026804	24.2449
	rs4784055	C	T	-0.175324	0.038599	8.71812e-07	3193	0.0557	0.00641998	20.6185
	rs716604	G	A	0.0818068	0.0165992	8.5663e-07	12090	0.1879	0.00200496	24.2846
	rs2930225	T	G	0.0729524	0.0152948	1.34622e-06	12003	0.2584	0.00189181	22.7466
	rs62240188	A	G	0.130074	0.0267179	2.20308e-06	10252	0.0686	0.00230655	23.6968
	rs2731794	T	C	0.120632	0.0257529	1.91744e-06	11079	0.0596	0.00197657	21.9379
	rs7170984	C	T	-0.0658116	0.0140767	2.98356e-06	12090	0.2903	0.00180464	21.8539
	rs10262702	C	T	0.0918017	0.0194885	2.06073e-06	11766	0.1292	0.00188234	22.1857
	rs12566247	A	T	0.0637084	0.0135355	2.19054e-06	12076	0.3479	0.00183115	22.1498
	rs1859797	A	G	0.060368	0.0131793	4.12235e-06	11766	0.504	0.00178004	20.9777
	rs17067892	T	C	0.107194	0.0250013	6.37926e-06	11544	0.0765	0.00158988	18.3797
	rs72982915	T	C	0.183158	0.0402743	4.91157e-06	5591	0.0457	0.00368555	20.6748
	rs994794	C	G	-0.141905	0.0315074	7.30503e-06	9250	0.0398	0.00218815	20.2804
	rs4113676	C	A	-0.218507	0.0490152	7.41635e-06	3170	0.0616	0.00623011	19.8607
	rs9823439	C	T	-0.0581947	0.0131455	9.85876e-06	11766	0.4414	0.00166289	19.5948
	rs62427239	A	C	0.162658	0.0367647	9.40505e-06	6385	0.0457	0.00305632	19.5683
	rs2276760	G	A	-0.0685234	0.0152546	7.84062e-06	12081	0.2197	0.00166744	20.1746
	rs6934519	T	C	0.0692373	0.0151154	8.56956e-06	12089	0.2753	0.00173261	20.9784
	rs1000888	G	C	-0.0585038	0.013219	9.71299e-06	12090	0.3956	0.00161749	19.5838
Lachnoclostridium	rs6112314	C	A	-0.0561715	0.0108174	2.43212e-07	17842	0.3966	0.00150899	26.961
	rs62285313	G	A	0.0864203	0.0181565	1.58331e-06	16991	0.0855	0.00133158	22.6524
	rs78068103	G	A	0.0886199	0.0194248	3.66519e-06	17477	0.0915	0.0011895	20.8113
	rs615997	C	T	0.0511752	0.0106491	2.02677e-06	17911	0.499	0.00128771	23.0913
	rs61915992	T	A	0.0803876	0.0172209	2.6727e-06	16773	0.1233	0.00129746	21.7879
	rs789029	T	C	-0.0641288	0.0137974	3.75328e-06	17922	0.1889	0.00120393	21.6005
	rs12566975	C	T	-0.0468097	0.0105787	9.57204e-06	17921	0.493	0.00109137	19.5776
	rs4738679	A	G	-0.0520267	0.011404	4.41754e-06	17921	0.3648	0.00116003	20.8106
	rs1031599	T	G	-0.078627	0.0175644	6.31376e-06	17398	0.0845	0.00115047	20.0367
	rs72829893	T	G	0.117472	0.0268103	5.57766e-06	12404	0.0656	0.00154538	19.1954
	rs3821998	A	C	-0.0864066	0.0192519	6.72052e-06	17920	0.0885	0.00112284	20.1417
	rs2385421	G	A	0.0746186	0.0180734	7.13717e-06	17903	0.1044	0.000951206	17.0438
	rs1528479	A	G	-0.0497798	0.0111919	9.63976e-06	17477	0.3698	0.00113068	19.781
	rs1997204	C	T	-0.108075	0.0242022	5.97081e-06	14138	0.0527	0.00140844	19.9378
	rs62028349	C	G	0.0469989	0.0105971	9.17043e-06	17922	0.505	0.00109633	19.6677
Lachnospira	rs13157098	G	A	-0.0768058	0.0155312	5.99315e-07	15947	0.167	0.00153121	24.4525
	rs4923324	A	G	-0.0617321	0.0133387	2.43593e-06	16490	0.2386	0.00129722	21.4163
	rs56791201	C	T	0.051823	0.0110697	2.92823e-06	16486	0.4573	0.00132765	21.9141
	rs2326833	G	C	-0.078495	0.017109	4.59648e-06	15632	0.1252	0.00134473	21.0464
	rs4686798	C	T	0.0531826	0.0113747	2.73936e-06	16497	0.3857	0.00132335	21.8576
	rs159484	A	G	0.0794668	0.0176999	6.67622e-06	16487	0.1133	0.00122112	20.1548
	rs2520509	G	A	0.0519063	0.011578	7.41854e-06	16500	0.3181	0.00121664	20.0966
LachnospiraceaeFCS020group	rs7249113	A	G	0.0679483	0.0133496	3.72097e-07	13534	0.2813	0.00191058	25.9034
	rs12078956	G	C	0.106101	0.0222904	2.15431e-06	13101	0.1213	0.00172642	22.6535
	rs369444	G	C	0.125481	0.0259008	3.14826e-06	12465	0.0636	0.00187942	23.4673
	rs72793667	G	A	-0.116881	0.0246589	1.63421e-06	12396	0.0835	0.00180913	22.463
	rs1363769	C	T	-0.200628	0.0449372	1.58163e-06	3555	0.0328	0.00557577	19.9218
	rs10093861	A	G	-0.0568869	0.0121152	3.05624e-06	13772	0.498	0.00159835	22.0445
	rs9788306	T	C	-0.062804	0.0130744	1.38618e-06	13772	0.2843	0.00167265	23.071
	rs113859143	C	G	-0.108906	0.0242055	2.5545e-06	13238	0.0845	0.00152684	20.2401
	rs9919338	C	G	-0.0553339	0.0120621	4.90667e-06	13768	0.4364	0.00152616	21.0413
	rs35035870	C	T	-0.190615	0.0414403	2.62028e-06	5642	0.0358	0.00373604	21.1503
	rs2862811	C	T	0.0564927	0.0121736	3.91911e-06	13772	0.4543	0.00156125	21.532
	rs1254846	A	G	0.105963	0.0232501	5.59664e-06	13172	0.0915	0.00157441	20.7677
	rs4452603	G	T	0.0604208	0.0135965	8.9819e-06	13487	0.2863	0.00146208	19.745
	rs2322265	T	C	-0.0666305	0.0141577	5.20809e-06	13772	0.2555	0.00160572	22.1463
	rs3999074	T	G	-0.0550587	0.0121847	6.55048e-06	13772	0.4781	0.00148041	20.4155
	rs9308097	G	A	0.055381	0.0123659	7.4729e-06	13542	0.4523	0.00147891	20.0541
LachnospiraceaeNC2004group	rs6116753	A	G	0.0994748	0.0209139	2.9225e-06	6278	0.2396	0.00359064	22.616
	rs3756315	G	A	-0.0883469	0.0188397	3.32583e-06	6328	0.339	0.00346308	21.9836
	rs12127733	A	G	0.115182	0.0246006	3.10594e-06	6226	0.1779	0.00350863	21.9146
	rs17067076	A	G	-0.154631	0.0352194	5.61206e-06	4449	0.0765	0.00431412	19.268
	rs1331592	G	C	0.0948806	0.0208369	5.34359e-06	6328	0.2286	0.0032659	20.7278
	rs1928659	C	T	0.102522	0.0226445	6.17241e-06	5516	0.2495	0.00370231	20.4904
	rs1929743	C	T	0.0837206	0.0190318	9.0551e-06	6330	0.3121	0.00304771	19.3449
	rs12863463	A	G	-0.156365	0.0345372	6.03984e-06	5516	0.0547	0.00370229	20.4903
	rs117467633	C	T	-0.169687	0.0383169	9.13317e-06	5077	0.0626	0.00384803	19.6042
	rs12208226	A	C	-0.154739	0.0340372	9.7484e-06	5620	0.1064	0.00366405	20.6603
LachnospiraceaeND3007group	rs9932954	G	A	-0.0561864	0.0115984	1.24882e-06	15222	0.4284	0.0015393	23.4643
	rs13110238	G	C	-0.0636978	0.0142041	4.47808e-06	15019	0.2445	0.0013372	20.1077
	rs72776675	C	T	-0.0647067	0.014797	8.71689e-06	15302	0.175	0.00124813	19.1203
	rs2861203	A	G	0.0572304	0.0127279	7.36931e-06	15305	0.3191	0.00131927	20.2155
LachnospiraceaeNK4A136group	rs12362320	C	G	0.0573168	0.0115466	8.04224e-07	16764	0.336	0.0014677	24.6378
	rs954878	G	A	-0.0520656	0.0109082	1.78203e-06	17227	0.4503	0.00132072	22.7795
	rs7832116	G	A	-0.0714756	0.0151703	3.57084e-06	17219	0.1461	0.00128754	22.1961
	rs7616165	T	G	-0.230542	0.0483465	2.77391e-06	4094	0.0368	0.00552354	22.7279
	rs76193507	G	A	-0.22973	0.0499776	2.9309e-06	3578	0.0567	0.00587068	21.1175
	rs11263806	G	A	-0.0524615	0.0116758	5.06517e-06	17236	0.2783	0.00116994	20.1864
	rs73044693	G	A	-0.10758	0.0229884	3.57256e-06	12773	0.0666	0.00171162	21.8965
	rs160061	G	A	0.0513831	0.0108094	2.12198e-06	17234	0.4682	0.00130943	22.5936
	rs7073658	G	T	-0.0499621	0.0109693	5.2691e-06	17236	0.4046	0.00120217	20.7432
	rs68104925	C	T	-0.0549104	0.0115385	2.36779e-06	17227	0.3708	0.00131289	22.6443
	rs12611395	G	A	-0.0902532	0.0199652	5.83039e-06	16486	0.0895	0.00123801	20.4326
	rs2880566	C	T	0.0599578	0.0134693	5.61428e-06	17232	0.1879	0.0011486	19.8132
	rs28540839	C	A	0.0508285	0.0110591	9.34319e-06	16764	0.4871	0.00125849	21.1214
	rs59805249	C	T	0.0936162	0.0207982	9.45385e-06	15195	0.0905	0.00133159	20.2578
	rs10952110	T	G	0.0487709	0.0109614	9.08113e-06	16764	0.4483	0.00117949	19.794
	rs4955932	C	T	-0.0492283	0.0109388	7.05426e-06	17236	0.3956	0.00117367	20.2508
LachnospiraceaeUCG001	rs437876	C	T	0.0784637	0.0144768	7.1655e-08	10150	0.3728	0.00288584	29.3703
	rs985416	T	C	0.0970258	0.0181807	1.45591e-07	9917	0.2058	0.0028637	28.4752
	rs2050911	A	G	0.0751466	0.0153934	1.10648e-06	10148	0.3042	0.00234287	23.8266
	rs10815577	G	C	-0.0683706	0.0143691	1.71503e-06	10149	0.3867	0.00222583	22.6359
	rs573933	C	T	-0.107898	0.0232346	3.10508e-06	10150	0.1024	0.00212017	21.5612
	rs78848836	G	A	-0.118868	0.0259753	3.38171e-06	9506	0.0835	0.00219814	20.9371
	rs9403580	T	C	0.107801	0.0229777	3.46785e-06	10095	0.1093	0.00217558	22.006
	rs7213933	A	T	-0.0816269	0.01838	9.01671e-06	9961	0.1948	0.00197612	19.7191
	rs8104225	G	A	0.0892098	0.0197665	8.04216e-06	9908	0.1491	0.00205158	20.3647
	rs74034332	A	G	0.168045	0.0382637	3.33351e-06	6004	0.0457	0.00320218	19.2813
	rs62496417	G	T	-0.0748504	0.0165681	5.87504e-06	10150	0.2714	0.00200681	20.4061
	rs2371284	C	T	-0.0761893	0.0170127	7.55967e-06	9961	0.2227	0.0020094	20.0519
	rs12131224	T	C	0.117095	0.02591	7.39863e-06	9676	0.1163	0.00210637	20.42
	rs4981345	C	T	-0.0681973	0.0149831	6.08596e-06	9961	0.3509	0.0020755	20.7129
	rs79476906	A	T	-0.087088	0.0197008	8.27425e-06	9917	0.1441	0.00196658	19.5371
	rs7341608	C	T	-0.0784757	0.0177648	9.48124e-06	9917	0.1899	0.00196389	19.5103
LachnospiraceaeUCG004	rs12747809	A	G	-0.062197	0.0125685	8.64875e-07	14464	0.34	0.00169025	24.4858
	rs2882478	A	G	-0.0577091	0.0118338	1.20811e-06	14466	0.4553	0.00164125	23.7781
	rs12673420	A	G	0.0554351	0.0118375	2.98079e-06	14463	0.4414	0.00151402	21.9274
	rs2444793	T	C	-0.0542433	0.0118188	4.77076e-06	14463	0.4702	0.00145432	21.0615
	rs2726805	G	A	0.0548397	0.0120844	6.30399e-06	14466	0.4085	0.00142158	20.591
	rs11128180	G	A	0.0648288	0.0140126	4.51737e-06	14466	0.2237	0.00147743	21.4011
	rs12894272	G	A	0.0579792	0.0125229	4.33949e-06	14463	0.3002	0.0014799	21.4326
	rs233486	G	A	-0.0799088	0.017766	6.28457e-06	13710	0.1243	0.00147344	20.2277
	rs35182105	G	A	-0.109724	0.024221	4.86508e-06	13170	0.0726	0.00155582	20.519
	rs6656451	T	C	-0.05436	0.011947	5.56781e-06	14458	0.4394	0.00142992	20.7005
	rs12072562	C	T	0.133104	0.0303566	7.0737e-06	9176	0.0517	0.0020908	19.2212
	rs2706242	C	G	-0.0901399	0.0199712	9.83848e-06	14026	0.0934	0.00145031	20.3687
	rs7629954	G	A	0.108441	0.023825	5.77222e-06	12568	0.0686	0.00164566	20.7134
LachnospiraceaeUCG008	rs10793103	T	C	0.0974344	0.0181279	9.34937e-08	7014	0.3042	0.00410183	28.8805
	rs9873555	C	G	-0.121162	0.0233467	2.41343e-07	6577	0.1571	0.00407827	26.9245
	rs13024781	C	T	-0.0798769	0.0168846	2.29166e-06	7016	0.503	0.00317973	22.3738
	rs10741777	C	T	-0.0973842	0.0194791	7.68659e-07	7014	0.2614	0.00355081	24.987
	rs955844	C	A	0.112064	0.0228369	1.80994e-06	6863	0.1998	0.00349641	24.0731
	rs67078837	C	T	-0.0845848	0.0170693	7.68189e-07	7016	0.4583	0.00348777	24.5489
	rs62277846	T	C	0.102292	0.0212319	1.58892e-06	7016	0.2356	0.00329751	23.2052
	rs10801803	A	G	-0.117029	0.0243085	1.40029e-06	7017	0.162	0.00329222	23.1712
	rs61944774	G	A	0.179838	0.0393797	6.34122e-06	6000	0.0577	0.00346385	20.8484
	rs75356640	A	G	0.136523	0.0303128	9.83206e-06	6423	0.0885	0.00314814	20.2781
	rs57254474	A	G	0.0886512	0.0199045	6.92061e-06	7017	0.2406	0.00281896	19.8309
	rs57091572	G	A	-0.110443	0.0235801	2.85822e-06	6950	0.1402	0.0031465	21.9309
LachnospiraceaeUCG010	rs11192447	G	A	0.126592	0.024345	4.68957e-07	12695	0.0746	0.00212538	27.0349
	rs9981767	C	A	0.0655062	0.0131994	9.96373e-07	12816	0.3161	0.00191809	24.6256
	rs74315802	T	G	0.0867262	0.0183477	3.19006e-06	12715	0.1213	0.00175412	22.3393
	rs12346653	T	C	0.0657686	0.0139569	2.70321e-06	12816	0.2744	0.00172963	22.2019
	rs10414815	C	T	0.10453	0.0230253	4.23977e-06	11564	0.1193	0.00177905	20.606
	rs72761829	T	A	0.111884	0.0238893	2.57651e-06	11488	0.0716	0.0019057	21.9306
	rs72894957	A	G	0.222263	0.0486425	5.68428e-06	4316	0.0477	0.00481421	20.869
	rs336138	T	G	0.0779543	0.0171865	7.48417e-06	13236	0.163	0.00155193	20.5701
	rs4576377	C	A	-0.0572001	0.0127043	7.63056e-06	13225	0.3837	0.00153049	20.2687
	rs2833528	T	C	-0.0562148	0.0127763	9.9199e-06	13233	0.3608	0.00146082	19.3564
	rs2153460	T	A	-0.0684038	0.0156562	9.17312e-06	13236	0.1839	0.00144015	19.0864
	rs17730011	A	G	-0.0702357	0.015706	7.84597e-06	13226	0.2187	0.00150973	19.9948
Lactobacillus	rs921925	C	A	0.0985077	0.0203229	9.71665e-07	6952	0.2624	0.00336817	23.4879
	rs16861661	A	G	-0.183147	0.038148	1.2781e-06	5325	0.0497	0.00430983	23.0405
	rs768253	G	T	-0.079195	0.0171791	4.2477e-06	6958	0.3907	0.00304499	21.2456
	rs11674854	T	C	-0.0852686	0.0176504	1.592e-06	6655	0.4274	0.00349464	23.3314
	rs328312	A	T	0.0815092	0.0169441	1.40618e-06	6950	0.4473	0.00331854	23.134
	rs6092149	T	A	-0.0801344	0.017149	3.29042e-06	6906	0.4433	0.00315185	21.8292
	rs75127669	A	C	0.139784	0.0310414	6.83434e-06	6840	0.0706	0.00295591	20.2724
	rs77478751	G	A	-0.219886	0.0475759	7.32705e-06	3669	0.0537	0.0057883	21.3493
	rs1530559	A	G	0.0804001	0.0178207	4.93109e-06	6655	0.5676	0.00304921	20.3484
	rs62314653	A	C	0.187692	0.0394585	2.24383e-06	5944	0.0626	0.00379212	22.6185
	rs7399658	A	G	-0.107134	0.0221883	3.12099e-06	6613	0.2157	0.003513	23.3063
	rs12693845	T	C	-0.0805447	0.0177429	8.9632e-06	6958	0.3569	0.00295296	20.6016
Lactococcus	rs34757988	C	G	0.122294	0.0228976	8.95039e-08	4055	0.326	0.00698545	28.5112
	rs757872	C	G	0.140799	0.027582	4.36882e-07	3792	0.2058	0.00682506	26.0447
	rs123059	C	T	-0.13671	0.0274694	1.26562e-06	3760	0.2217	0.00654429	24.7555
	rs4766997	T	C	0.114599	0.023839	2.06145e-06	4053	0.2962	0.00566945	23.0979
	rs10417872	G	T	0.118306	0.024522	1.28678e-06	4056	0.2584	0.00570582	23.2641
	rs6674304	T	C	0.200758	0.0442121	6.17759e-06	3869	0.0686	0.00530096	20.608
	rs7992246	C	T	0.104232	0.0230786	4.44724e-06	4057	0.3469	0.00500264	20.3877
	rs55910161	T	C	0.146426	0.0307367	2.36214e-06	3836	0.1352	0.00588141	22.6827
	rs12621813	A	G	0.108423	0.0239978	6.60829e-06	4057	0.2823	0.00500624	20.4025
	rs2293361	T	C	-0.199221	0.0430969	1.39593e-06	3787	0.0646	0.00561099	21.3574
	rs17168302	A	G	0.191857	0.0424761	6.28602e-06	4023	0.0656	0.00504565	20.3915
Marvinbryantia	rs61884471	A	G	0.124426	0.0248431	1.01163e-06	11559	0.0845	0.00216546	25.0806
	rs2724813	G	A	-0.0840769	0.0167551	6.28451e-07	11610	0.2008	0.00216415	25.1759
	rs1187983	T	C	-0.0935456	0.0193174	2.02427e-06	11896	0.1223	0.00196739	23.4463
	rs2842896	T	C	-0.0649396	0.0131146	7.25363e-07	11709	0.5278	0.00208967	24.515
	rs11645029	C	G	-0.060618	0.0131551	4.14752e-06	11709	0.4523	0.00181012	21.2295
	rs12963345	C	G	-0.059681	0.0132289	6.60378e-06	11709	0.4583	0.00173522	20.3495
	rs2863363	G	A	0.0634861	0.0136323	3.11281e-06	11950	0.3678	0.00181161	21.6844
	rs72948274	C	A	-0.126354	0.0272212	3.2591e-06	11561	0.0577	0.0018602	21.5421
	rs146541147	A	G	0.118845	0.0268423	6.86288e-06	10778	0.0706	0.00181551	19.5995
	rs11620597	C	T	0.119479	0.0271688	7.80178e-06	11031	0.0527	0.00175013	19.336
	rs8006832	T	G	-0.0952415	0.0216699	6.58083e-06	11412	0.1113	0.00168983	19.3136
	rs3125832	C	A	0.0679323	0.015012	5.02731e-06	11709	0.2624	0.00174581	20.4739
Methanobrevibacter	rs76029318	C	T	0.222849	0.0454319	1.07552e-06	3387	0.0646	0.00705357	24.0459
	rs10202904	G	T	-0.112811	0.0239106	3.08549e-06	3583	0.4672	0.00617426	22.2474
	rs894996	A	C	0.214213	0.0456045	3.81567e-06	3479	0.0716	0.00630195	22.0509
	rs11018665	T	A	0.113013	0.0254343	7.03099e-06	3586	0.341	0.00547551	19.7323
	rs1334944	C	T	0.115197	0.0255492	7.6138e-06	3586	0.2853	0.00563712	20.318
	rs6776814	C	T	-0.188956	0.0419905	8.04905e-06	3283	0.0895	0.00613025	20.2374
	rs4779844	C	G	0.109639	0.0247979	9.28281e-06	3585	0.3241	0.0054231	19.5369
	rs4802933	G	A	-0.135628	0.0308139	9.73818e-06	3586	0.1779	0.00537352	19.3627
Odoribacter	rs503751	G	C	0.0618294	0.0118887	2.07625e-07	14218	0.5199	0.00189872	27.0436
	rs77779484	A	G	-0.133489	0.0268526	6.56256e-07	11935	0.0586	0.00206633	24.7086
	rs10423795	T	C	0.0550695	0.0121164	6.57936e-06	14135	0.4066	0.0014593	20.6544
	rs6856150	A	G	0.0881922	0.0194146	6.0595e-06	14597	0.1183	0.00141164	20.6321
	rs10093869	G	A	-0.0577795	0.0125389	3.67441e-06	14218	0.3757	0.00149121	21.2308
	rs4793970	G	A	-0.0576329	0.0129154	6.02696e-06	14687	0.3012	0.00135395	19.9098
	rs74553962	G	T	0.121449	0.0264106	9.48684e-06	11803	0.0626	0.00178839	21.1426
	rs28417404	G	A	-0.0726896	0.0161372	3.68032e-06	14698	0.169	0.00137858	20.2876
	rs16918425	T	A	0.0999781	0.0223785	8.85048e-06	13689	0.0746	0.00145595	19.9566
Olsenella	rs1035588	G	A	-0.108148	0.0236848	4.85501e-06	3739	0.3827	0.00554536	20.8386
	rs62112538	T	C	-0.19943	0.0407033	1.1882e-06	3630	0.0805	0.00656984	23.993
	rs35225860	G	A	-0.223604	0.0482391	3.87041e-06	3630	0.0567	0.00588422	21.4743
	rs72691585	A	C	-0.249079	0.0520814	2.95294e-06	3078	0.0686	0.00737606	22.8573
	rs9460691	A	C	0.119966	0.0268645	7.28354e-06	3739	0.2167	0.00530508	19.9308
	rs17148768	A	G	0.140434	0.0295602	2.1984e-06	3648	0.2117	0.00614891	22.5576
	rs61090148	G	A	-0.104783	0.0231343	6.43728e-06	3739	0.4225	0.00545678	20.5039
	rs7540303	T	C	0.108044	0.023638	5.32027e-06	3739	0.4215	0.00555654	20.8808
	rs2759329	A	G	-0.111131	0.0237218	3.43201e-06	3739	0.34	0.00583552	21.9353
	rs6046522	T	C	0.122938	0.0269928	4.48455e-06	3705	0.2863	0.00556758	20.7322
	rs8066522	A	G	-0.106529	0.0240379	9.70095e-06	3739	0.3469	0.00522528	19.6295
Oscillibacter	rs234108	G	A	0.0749553	0.0152632	9.16336e-07	8694	0.4801	0.00276624	24.1109
	rs36095275	T	C	-0.0752368	0.0156861	1.39627e-06	8694	0.3618	0.00263914	23.0001
	rs11627628	C	T	0.143961	0.0290223	1.0092e-06	8486	0.0726	0.0028911	24.5992
	rs9393920	G	A	-0.0744662	0.0151081	9.92237e-07	8930	0.4354	0.00271311	24.2885
	rs133832	C	A	-0.0795527	0.0162411	1.14719e-06	8926	0.3131	0.00268076	23.9874
	rs12649930	G	T	0.121589	0.0259612	4.09379e-06	8794	0.0944	0.00248811	21.93
	rs75453768	T	G	0.12212	0.0268629	5.34738e-06	8256	0.0865	0.00249696	20.6615
	rs16866406	G	A	0.0988765	0.0208795	3.07821e-06	8930	0.1392	0.00250498	22.4206
	rs761240	G	T	-0.17664	0.0388812	2.03841e-06	5185	0.0666	0.00396481	20.6314
	rs4506202	G	A	-0.0711323	0.0152261	3.20825e-06	8694	0.5159	0.00250408	21.8201
	rs61883564	G	A	-0.101351	0.0221016	3.38712e-06	8930	0.1243	0.00234931	21.024
	rs16934185	G	A	-0.129568	0.028157	4.38031e-06	8492	0.1044	0.0024873	21.1698
	rs12417956	G	C	0.0785431	0.0174075	6.02626e-06	8928	0.2445	0.00227511	20.3539
	rs6901560	G	C	0.0855032	0.018693	6.20951e-06	8525	0.1988	0.0024482	20.9172
	rs62206502	A	C	-0.0681423	0.0151349	6.59895e-06	8883	0.4592	0.0022768	20.2664
	rs137917150	A	T	-0.174992	0.0388394	4.61985e-06	5733	0.0616	0.00352838	20.2927
	rs11990279	C	T	-0.0824934	0.0180457	4.94298e-06	8528	0.2396	0.00244444	20.8923
Oscillospira	rs12206468	A	G	-0.133016	0.0269733	1.04222e-06	9554	0.0636	0.00253891	24.3134
	rs73038677	A	T	-0.08321	0.0168666	1.0943e-06	10195	0.1819	0.00238164	24.334
	rs1954532	C	T	-0.0826246	0.0175252	2.26773e-06	9841	0.2087	0.00225359	22.2232
	rs28889936	C	A	0.114051	0.0252838	3.36585e-06	9758	0.1083	0.00208088	20.3433
	rs751183	C	T	-0.0774322	0.0172216	6.85127e-06	9841	0.2455	0.00205007	20.2121
	rs8076323	G	A	0.0715392	0.0156539	5.61316e-06	10193	0.2575	0.00204481	20.8814
	rs72866977	C	A	-0.130569	0.0281674	5.62701e-06	9098	0.0696	0.00235622	21.4828
	rs62422654	T	C	0.0898456	0.0198088	6.46754e-06	9769	0.1471	0.00210142	20.5678
	rs12925026	C	T	0.13559	0.030678	9.31021e-06	8200	0.0726	0.0023766	19.5297
Oxalobacter	rs4428215	A	G	0.130293	0.0242237	7.51071e-08	4655	0.2604	0.00617658	28.9183
	rs736744	T	C	0.117882	0.0211262	2.57471e-08	4655	0.4155	0.0066441	31.1218
	rs6000536	T	C	-0.130992	0.0253804	2.06054e-07	4654	0.2107	0.00569099	26.626
	rs36057338	T	G	0.207847	0.0421439	8.79803e-07	4244	0.0755	0.0056985	24.3116
	rs6071435	A	T	-0.105512	0.021489	1.07431e-06	4635	0.3638	0.00517455	24.0984
	rs12002250	C	A	0.217122	0.0466317	1.41504e-06	4297	0.0596	0.0050199	21.6693
	rs1569853	C	T	-0.138078	0.0296981	3.64501e-06	4492	0.1382	0.0047892	21.607
	rs11108500	G	A	-0.199099	0.0427327	3.74279e-06	4303	0.0765	0.00501952	21.6979
	rs10464997	A	G	0.137691	0.0294804	3.29754e-06	4650	0.1531	0.00466939	21.8051
	rs111966731	C	T	0.213114	0.047162	7.29863e-06	3931	0.0716	0.00516759	20.4089
	rs6993398	A	G	0.127217	0.0278855	7.12773e-06	4656	0.1531	0.00445026	20.8041
	rs3862635	T	C	-0.172142	0.0394026	9.18685e-06	4469	0.0785	0.00425268	19.0778
Parabacteroides	rs60884758	T	C	-0.0702667	0.0142249	5.70689e-07	17293	0.165	0.00140902	24.3978
	rs3860755	C	G	0.0558784	0.0116625	1.71325e-06	17294	0.3082	0.00132567	22.954
	rs4236095	A	G	0.0761961	0.0157042	1.93145e-06	16383	0.1252	0.00143489	23.5387
	rs115602804	A	G	0.10308	0.0222736	1.93059e-06	16394	0.0666	0.00130472	21.4149
	rs114567323	C	T	0.186478	0.0405199	5.65487e-06	5859	0.0467	0.00360185	21.1723
	rs7298818	T	C	0.0888832	0.0200902	8.53629e-06	16510	0.0765	0.00118416	19.5712
	rs6657302	C	T	-0.10452	0.0225521	9.75699e-06	16552	0.0517	0.00129601	21.4768
	rs11965579	C	G	0.162824	0.0381863	8.86592e-06	3890	0.0348	0.00465207	18.1718
	rs17141986	C	G	0.0500303	0.0111459	7.2741e-06	16825	0.4274	0.00119608	20.1457
	rs72893646	T	A	-0.0715594	0.0156668	8.83391e-06	16508	0.1282	0.00126221	20.8604
Paraprevotella	rs2081023	G	A	-0.122561	0.0236507	2.638e-07	7178	0.1024	0.00372725	26.8468
	rs9900242	G	A	-0.0852967	0.0175212	1.14068e-06	6900	0.3608	0.00342294	23.6926
	rs9602779	C	A	-0.106692	0.0220263	6.92746e-07	7177	0.173	0.00325849	23.4561
	rs140997932	C	T	-0.162376	0.0354178	2.11119e-06	6187	0.0646	0.00338567	21.0115
	rs145020347	G	A	-0.12465	0.0262323	4.03009e-06	6859	0.1392	0.00328112	22.5727
	rs4767113	T	C	0.0882466	0.018382	2.14357e-06	6900	0.2873	0.00332901	23.0402
	rs3008582	C	T	0.10572	0.0227246	4.35989e-06	7175	0.1322	0.00300742	21.6373
	rs4756632	T	G	-0.138905	0.0289897	3.81747e-06	7179	0.0934	0.00318787	22.9525
	rs10842464	C	T	-0.0758215	0.0172568	6.59715e-06	7178	0.4185	0.00268223	19.2994
	rs3801748	A	G	0.0779721	0.0171691	5.20177e-06	7179	0.3459	0.00286465	20.6187
	rs7240324	G	T	-0.10229	0.0226948	5.95902e-06	6900	0.1909	0.00293556	20.3091
	rs17109926	G	A	-0.0988335	0.0216172	6.75279e-06	7179	0.1879	0.00290325	20.8973
	rs17785622	G	A	0.248065	0.0524304	1.92659e-06	3288	0.0596	0.00676219	22.3718
Parasutterella	rs2387977	C	T	-0.0681778	0.0134756	5.38476e-07	11345	0.4583	0.00225117	25.5927
	rs7572229	A	G	0.066273	0.0132736	6.31698e-07	11383	0.4901	0.00218519	24.9242
	rs35414597	A	T	-0.0684946	0.0142143	1.51206e-06	11386	0.339	0.00203519	23.2158
	rs6828768	T	C	0.0636852	0.0132645	1.78328e-06	11386	0.5	0.00202043	23.0472
	rs10899911	G	A	-0.0717102	0.0148151	1.15272e-06	11386	0.2724	0.00205346	23.4247
	rs7303158	T	C	0.0646859	0.0134256	1.32776e-06	11386	0.4423	0.00203468	23.2101
	rs78383039	C	T	-0.146315	0.0297119	1.57438e-06	9174	0.0666	0.00263638	24.2448
	rs35055552	C	T	0.109554	0.0235433	3.34853e-06	9970	0.0775	0.00216714	21.649
	rs2090816	C	A	0.0840967	0.0177315	2.89715e-06	11385	0.1571	0.00197187	22.4901
	rs1403396	T	A	-0.0756729	0.0159035	2.75519e-06	11378	0.2147	0.00198595	22.6371
	rs55877868	C	A	-0.104458	0.0228089	2.87068e-06	10588	0.0964	0.00197696	20.9696
	rs8039785	G	T	0.0618345	0.0133	3.62095e-06	11383	0.4523	0.00189529	21.6113
	rs823424	A	G	-0.0713448	0.0156958	4.95295e-06	11386	0.2097	0.00181133	20.6576
	rs7311004	C	T	-0.0617522	0.0136438	5.92054e-06	11384	0.3757	0.00179621	20.4812
	rs62273907	G	A	0.229468	0.0502262	5.88384e-06	3691	0.0497	0.0056233	20.8617
	rs6809952	A	G	-0.0684957	0.0150892	8.13349e-06	11077	0.2734	0.00185681	20.6024
	rs11715853	A	G	-0.0662952	0.0146114	6.22913e-06	11386	0.3141	0.00180478	20.5828
Peptococcus	rs75754569	G	C	0.181434	0.0319429	1.09884e-08	5481	0.1103	0.00585169	32.2501
	rs77681628	T	C	0.200307	0.0387328	2.68836e-07	4842	0.0586	0.00549312	26.7336
	rs10031059	C	T	-0.121167	0.0225844	1.23637e-07	5526	0.2207	0.0051818	28.7734
	rs6918730	A	G	0.135311	0.0289742	1.14732e-06	5656	0.0974	0.00384114	21.8015
	rs413827	A	G	0.110229	0.0237523	3.30085e-06	5482	0.2127	0.00391328	21.529
	rs2054133	A	G	0.0895433	0.0188332	2.14166e-06	5657	0.4742	0.00398017	22.5978
	rs11001941	A	G	-0.195611	0.0392217	1.32858e-06	5607	0.0676	0.00441654	24.8645
	rs7033353	G	T	0.090152	0.018995	2.21957e-06	5657	0.4195	0.00396606	22.5174
	rs5770862	C	T	0.162018	0.0356813	3.21957e-06	5431	0.0666	0.00378197	20.6103
	rs34282744	C	G	0.191797	0.0399832	1.83535e-06	5257	0.0616	0.00435807	23.0019
	rs72850165	C	T	-0.134304	0.0300423	5.74152e-06	5627	0.1083	0.00353911	19.9782
	rs11030569	T	A	-0.17402	0.0374133	3.12991e-06	5329	0.0775	0.00404335	21.6263
	rs7766680	C	G	0.0976832	0.0214155	3.50768e-06	5655	0.2485	0.00366569	20.7984
	rs74592222	A	G	0.137957	0.0302965	8.55342e-06	5329	0.1173	0.00387588	20.7272
	rs36121075	G	A	-0.14067	0.030628	6.9872e-06	5301	0.1282	0.00396355	21.0864
	rs12069354	T	C	0.16763	0.03795	9.28339e-06	5352	0.0666	0.0036323	19.5036
Phascolarctobacterium	rs75882962	C	T	0.0968661	0.0190575	3.18987e-07	10710	0.167	0.00240644	25.8303
	rs56157888	C	A	0.0954864	0.0193976	1.08506e-06	10031	0.17	0.00240987	24.227
	rs56069061	A	G	-0.111306	0.0230694	1.87174e-06	11007	0.1014	0.00211045	23.2746
	rs74540770	A	G	-0.121014	0.0258621	3.60275e-06	9403	0.0646	0.00232312	21.8905
	rs76124218	G	C	-0.159361	0.0344532	2.66969e-06	7314	0.0517	0.00291663	21.3888
	rs6427992	C	G	-0.0652458	0.0137508	2.08614e-06	11113	0.3926	0.00202179	22.5097
	rs12618201	G	A	0.0641657	0.0138202	3.37696e-06	11113	0.3469	0.001936	21.5526
	rs74847270	G	A	-0.104889	0.0230998	5.73099e-06	11098	0.0875	0.00185436	20.6142
	rs1264476	G	T	0.0767335	0.0166041	4.29567e-06	11104	0.1998	0.00191966	21.353
	rs28525131	A	G	-0.118657	0.0269048	8.22677e-06	10457	0.0944	0.00185658	19.4466
	rs7982713	A	G	0.0726922	0.0163201	9.72164e-06	10710	0.2286	0.001849	19.8358
	rs11929846	C	T	-0.0697199	0.0157969	8.88416e-06	11114	0.2097	0.0017496	19.4756
Prevotella7	rs430270	C	A	0.139155	0.0297055	2.86846e-06	3318	0.2008	0.0065703	21.9312
	rs57404562	A	C	0.155486	0.0316057	6.21576e-07	3487	0.1799	0.00689285	24.1883
	rs9959718	A	G	0.133012	0.0275361	1.90058e-06	3489	0.2495	0.00664324	23.3199
	rs9608249	G	A	-0.158213	0.0336317	2.06687e-06	3482	0.171	0.00631551	22.1176
	rs2240542	T	C	0.12085	0.0261776	4.84146e-06	3489	0.2575	0.00607137	21.3002
	rs2918132	T	C	-0.114648	0.0254916	6.42409e-06	3318	0.3678	0.00605937	20.2153
	rs16937247	C	G	0.146098	0.0351529	9.63705e-06	3486	0.1402	0.0049305	17.263
	rs118038478	G	A	0.205676	0.0468917	7.85422e-06	3295	0.0755	0.00580483	19.2269
	rs12124567	G	A	-0.121281	0.0275017	9.48982e-06	3283	0.2624	0.00588887	19.4358
	rs12195431	C	T	0.196528	0.0442322	8.72818e-06	3489	0.0785	0.00562626	19.7298
	rs9426434	C	T	-0.123657	0.0278514	9.71711e-06	3318	0.2734	0.00590601	19.7007
	rs79263163	C	A	-0.143982	0.031501	7.51048e-06	3489	0.1849	0.00595216	20.8795
Prevotella9	rs111509883	C	T	0.171131	0.0347624	1.24389e-06	6960	0.0845	0.0034699	24.2276
	rs2683313	G	A	-0.0724576	0.0151603	1.68895e-06	10260	0.3082	0.00222147	22.8386
	rs117271932	G	A	0.208089	0.0440393	2.81722e-06	4878	0.0467	0.00455608	22.3171
	rs10512344	G	C	0.247373	0.0544087	3.19324e-06	3063	0.0328	0.00670347	20.6578
	rs9428102	G	A	-0.0778845	0.0176068	4.61734e-06	10264	0.2366	0.00190281	19.5639
	rs746764	C	T	-0.0915772	0.0193245	2.03999e-06	9385	0.173	0.00238719	22.4526
	rs16966465	C	G	0.0743348	0.0165291	9.33202e-06	10261	0.2346	0.00196718	20.221
	rs2104588	C	T	0.105558	0.023773	8.12987e-06	9268	0.1193	0.0021228	19.7117
	rs11199734	T	A	0.0770209	0.0169462	7.00288e-06	10263	0.2177	0.00200874	20.6532
	rs7232121	C	G	0.0671292	0.014423	3.76013e-06	9790	0.4791	0.00220786	21.6583
	rs11685699	T	C	-0.141357	0.0295665	2.02552e-06	8342	0.0825	0.00273262	22.8525
	rs9613013	A	G	0.0917591	0.0202697	6.10415e-06	9790	0.1451	0.00208888	20.4888
	rs2495052	G	A	0.0838978	0.0188523	8.97142e-06	9790	0.1789	0.00201889	19.8008
	rs72815774	C	T	-0.176186	0.0393068	8.78291e-06	5728	0.0706	0.00349529	20.0842
	rs4968431	T	G	0.0640113	0.0144162	8.58441e-06	10271	0.3638	0.00191586	19.7118
	rs7976209	C	T	-0.0870786	0.0197951	7.28343e-06	10263	0.167	0.00188199	19.3475
	rs12648235	C	T	0.0785902	0.0177676	7.39079e-06	10271	0.1571	0.00190126	19.5613
	rs1304512	A	G	0.0761593	0.0165885	5.29082e-06	9790	0.2187	0.00214841	21.0739
	rs7237249	T	C	-0.0823764	0.0182126	8.93303e-06	10271	0.1352	0.00198786	20.454
RikenellaceaeRC9gutgroup	rs2900503	T	G	-0.172329	0.0326671	1.55282e-07	3320	0.171	0.00831251	27.8121
	rs17582787	G	A	-0.157739	0.0339924	3.55377e-06	3320	0.1292	0.00644421	21.5206
	rs7113155	C	G	0.114423	0.0247798	5.26481e-06	3334	0.4523	0.00635467	21.3092
	rs4270579	A	G	-0.118021	0.0271041	5.45647e-06	3331	0.3042	0.00565992	18.9491
	rs2998141	C	T	-0.136346	0.0293073	4.42373e-06	3330	0.2217	0.00645772	21.631
	rs4717843	T	G	-0.119376	0.0260548	4.7173e-06	3220	0.3618	0.00647709	20.9792
	rs9887954	A	G	-0.114849	0.0249013	4.80801e-06	3330	0.4364	0.00634752	21.2595
	rs7193937	C	G	0.124153	0.027741	6.18767e-06	3220	0.2893	0.00618191	20.0171
	rs80309088	A	G	0.17405	0.0383423	4.55642e-06	3170	0.1292	0.0064583	20.5929
	rs12501673	G	A	0.116395	0.0262253	6.28983e-06	3334	0.325	0.00587361	19.6865
	rs17032291	C	T	-0.169579	0.0368251	6.61004e-06	3206	0.1412	0.00657093	21.1925
	rs2074881	C	T	-0.142236	0.032391	9.44772e-06	3315	0.1789	0.0057832	19.2712
	rs7712231	G	A	0.156284	0.0350462	7.97036e-06	3334	0.165	0.00592923	19.874
Romboutsia	rs61841503	A	G	0.092888	0.0171454	3.99597e-08	13568	0.1372	0.00215859	29.3467
	rs10279978	G	A	-0.0622202	0.0127675	1.17009e-06	14143	0.3479	0.0016764	23.7458
	rs16843578	T	C	-0.0875276	0.0196779	5.08123e-06	14186	0.0825	0.00139274	19.7821
	rs77702691	G	A	-0.094406	0.0208544	7.36973e-06	12487	0.1024	0.00163844	20.4895
	rs75987356	A	G	-0.129578	0.0280454	6.70799e-06	10466	0.0686	0.00203552	21.3431
	rs75200530	G	T	-0.190644	0.0421065	5.06555e-06	5246	0.0467	0.00389249	20.492
	rs9567264	T	C	0.0580018	0.0127495	5.75689e-06	14180	0.3201	0.00145743	20.6937
	rs34302036	G	A	0.0550261	0.0120835	5.87667e-06	14185	0.4145	0.00145979	20.7345
	rs7109293	G	A	0.0919112	0.0205738	6.98354e-06	14141	0.0924	0.00140933	19.9547
	rs114398731	C	G	-0.131039	0.0293815	7.95851e-06	10326	0.0358	0.00192257	19.8868
	rs28603357	C	T	-0.214911	0.0474739	8.52235e-06	3693	0.0636	0.00551854	20.482
	rs11221428	C	T	-0.0726779	0.0158263	6.48646e-06	14187	0.1551	0.00148426	21.0855
	rs9389266	G	T	0.0722815	0.0162353	9.38461e-06	14187	0.169	0.00139519	19.8185
	rs62504452	G	A	-0.0710048	0.0156654	4.65831e-06	14178	0.166	0.00144693	20.5414
Roseburia	rs2034589	C	G	0.0629765	0.0123489	5.01161e-07	17846	0.2276	0.00145521	26.0047
	rs116270582	A	T	-0.153844	0.0329324	1.19525e-06	9099	0.0487	0.00239265	21.8182
	rs2160994	C	T	0.0550687	0.0112481	9.6985e-07	17444	0.3797	0.00137217	23.9663
	rs16910295	C	T	-0.0980434	0.020957	2.91111e-06	16648	0.0606	0.00131295	21.884
	rs12740451	C	T	0.0697527	0.0153607	7.34264e-06	17837	0.1252	0.00115471	20.6181
	rs6445851	A	G	-0.0497336	0.0108158	3.52721e-06	17851	0.4006	0.00118305	21.1413
	rs9300744	T	C	-0.0588452	0.0126228	4.75118e-06	17854	0.2386	0.00121576	21.7301
	rs2943022	C	T	0.0493786	0.0106763	4.11408e-06	17854	0.4602	0.00119668	21.3887
	rs6930661	T	C	-0.0961587	0.0204975	2.47942e-06	16945	0.0755	0.00129709	22.0052
	rs4748237	C	G	0.0488326	0.0106404	4.67223e-06	17851	0.4046	0.00117849	21.0597
	rs147990086	G	A	-0.0578936	0.01324	8.92942e-06	17840	0.1909	0.0010706	19.1178
	rs329182	C	T	0.0690327	0.0152884	5.90142e-06	17854	0.1571	0.00114065	20.3862
	rs302266	C	T	-0.0777312	0.0172985	8.12587e-06	17056	0.1203	0.00118245	20.1893
	rs75326254	T	C	-0.104628	0.0230897	7.50204e-06	15893	0.0636	0.0012903	20.5307
	rs55858165	C	A	0.179284	0.0404954	9.98975e-06	5447	0.0775	0.00358555	19.5936
	rs57466170	T	C	0.0741405	0.0171601	8.30102e-06	17333	0.0865	0.0010758	18.6647
	rs78753150	C	A	0.0968739	0.0214067	9.98312e-06	16303	0.0586	0.00125459	20.4768
Ruminiclostridium5	rs243585	G	C	-0.0585939	0.0121017	1.32681e-06	16906	0.3012	0.00138475	23.4402
	rs2286384	C	G	-0.0518814	0.0107482	1.43857e-06	17394	0.501	0.00133773	23.297
	rs79968837	G	A	-0.0950311	0.0193507	1.14623e-06	16602	0.0686	0.00145059	24.1148
	rs2482038	A	C	0.0518991	0.0108777	1.70314e-06	17396	0.4384	0.00130686	22.7613
	rs113753996	C	T	0.0820689	0.0174463	3.98895e-06	16680	0.1372	0.00132489	22.1259
	rs1492620	C	T	-0.0830505	0.0180073	3.52577e-06	17397	0.0805	0.00122119	21.2685
	rs2791343	C	T	0.051717	0.0113369	5.53959e-06	17392	0.34	0.00119512	20.808
	rs10827477	G	A	-0.0547387	0.0115163	2.19177e-06	17391	0.3151	0.00129739	22.5896
	rs6121460	A	G	0.0932955	0.0199206	2.64107e-06	17318	0.0805	0.00126494	21.9314
	rs2801960	G	C	0.0520975	0.0115111	6.20872e-06	17387	0.3181	0.00117669	20.4809
	rs8053158	G	A	-0.0740543	0.0159151	5.89806e-06	17397	0.1203	0.00124299	21.6487
	rs1223978	C	T	0.0484169	0.0108254	8.16186e-06	17381	0.4801	0.00114956	20.0011
	rs73002572	C	G	0.181548	0.0414078	8.8222e-06	3761	0.0547	0.00508508	19.2125
	rs2833828	A	G	0.0489617	0.0108702	6.81651e-06	17397	0.4533	0.00116481	20.2856
	rs4955951	G	A	-0.0713749	0.0165826	9.95519e-06	17397	0.0924	0.00106377	18.524
Ruminiclostridium6	rs1756364	T	G	0.0999189	0.0197169	2.53654e-07	12933	0.1213	0.0019818	25.6775
	rs71414120	G	T	0.200894	0.0406434	1.07697e-06	5567	0.0765	0.0043695	24.423
	rs61060922	G	T	0.15913	0.0322283	1.08647e-06	8955	0.0447	0.00271506	24.3741
	rs79968172	A	G	0.11614	0.0243083	1.66054e-06	12802	0.0557	0.00177991	22.8235
	rs77193512	G	A	0.0736533	0.0153163	1.29587e-06	13380	0.167	0.00172531	23.1211
	rs11992182	C	A	0.0625299	0.0137876	4.64839e-06	13381	0.2883	0.00153478	20.5653
	rs72991535	G	T	0.135604	0.0295174	4.95367e-06	9642	0.0596	0.00218409	21.1007
	rs663262	C	T	-0.13498	0.0310715	3.39417e-06	7876	0.0517	0.00239041	18.8672
	rs9555756	C	A	-0.0804138	0.0176692	7.10127e-06	13369	0.1243	0.00154688	20.7092
	rs792058	A	G	0.0554234	0.0125423	8.57953e-06	12933	0.4274	0.00150757	19.5238
	rs10829821	C	T	-0.097606	0.0216072	3.47141e-06	12802	0.0855	0.00159142	20.4026
	rs67479537	C	T	0.118994	0.026487	9.302e-06	11613	0.0795	0.00173495	20.1795
	rs1871858	G	C	-0.105422	0.0237274	9.11606e-06	12818	0.0795	0.00153769	19.7374
	rs116969552	G	A	-0.166823	0.0376681	9.15949e-06	6824	0.0358	0.00286601	19.6081
	rs2548459	T	C	0.0554866	0.0122755	6.40206e-06	13377	0.4702	0.00152503	20.4285
	rs73176030	C	T	0.058665	0.013208	7.28883e-06	13378	0.3181	0.0014725	19.7252
	rs35362464	A	C	0.0720077	0.0165387	8.99138e-06	13308	0.1511	0.00142241	18.9536
Ruminiclostridium9	rs57665991	G	C	-0.0641507	0.0123339	2.07274e-07	16725	0.2386	0.00161487	27.0491
	rs12040548	T	G	0.0570422	0.0122359	3.14872e-06	16721	0.3111	0.00129806	21.7304
	rs115044523	A	G	-0.0980026	0.0202616	2.37202e-06	16107	0.0915	0.00145038	23.3922
	rs12419854	A	T	-0.0727975	0.0155594	3.17992e-06	16027	0.1779	0.00136396	21.8873
	rs6082461	C	A	0.0586425	0.0131004	4.86594e-06	16650	0.2068	0.00120204	20.0357
	rs113048721	G	C	0.0600735	0.0132737	4.10352e-06	16719	0.2386	0.00122359	20.4799
	rs918449	G	A	-0.0950908	0.0197177	2.55994e-06	16725	0.0696	0.00138866	23.2548
	rs73592673	T	A	-0.081629	0.0169515	2.13971e-06	15493	0.1471	0.00149448	23.1856
	rs79082720	G	C	0.0928576	0.0204871	6.46935e-06	16094	0.0954	0.00127484	20.5409
	rs74303178	C	T	0.0532742	0.0119274	7.91566e-06	16706	0.3201	0.00119276	19.9477
	rs13033315	A	T	0.0511195	0.0111418	5.68052e-06	16724	0.4503	0.00125712	21.0481
	rs9809789	T	C	-0.0717454	0.0159673	8.71968e-06	16025	0.168	0.00125828	20.1869
	rs9522712	C	T	0.0699728	0.0154939	4.65962e-06	16725	0.1451	0.00121798	20.3932
	rs78191726	C	T	0.0944998	0.0210206	7.58287e-06	16039	0.0905	0.00125848	20.2077
	rs7137760	T	C	0.050797	0.0112182	7.06911e-06	16722	0.4145	0.00122464	20.501
RuminococcaceaeNK4A214group	rs5994253	G	A	-0.0811302	0.0157621	2.35183e-07	15288	0.1461	0.00172996	26.4899
	rs136761	A	G	-0.0587521	0.0119155	8.15195e-07	14822	0.4294	0.00163759	24.3089
	rs11586410	A	G	-0.0863422	0.0169937	3.66276e-07	14822	0.1342	0.00173864	25.8114
	rs34576931	C	G	-0.0873312	0.0194886	4.71641e-06	14678	0.0915	0.00136621	20.0779
	rs114244418	G	C	-0.175266	0.0372779	3.59151e-06	7123	0.0408	0.00309374	22.0989
	rs4814689	T	C	-0.1083	0.0230708	4.5519e-06	14009	0.0666	0.00157052	22.0329
	rs73158814	G	C	-0.109257	0.0227458	2.19798e-06	13077	0.0736	0.00176126	23.0691
	rs12731	G	A	-0.0527684	0.0115053	4.87237e-06	15288	0.4513	0.00137405	21.0326
	rs7573569	C	T	0.107739	0.0233638	3.23139e-06	14822	0.0716	0.0014326	21.2616
	rs147475196	G	A	-0.133769	0.0295196	4.72496e-06	9917	0.0775	0.00206637	20.5305
	rs62027366	C	T	0.0615389	0.0137612	6.58456e-06	14822	0.2296	0.0013474	19.9954
	rs12642039	C	T	-0.0553003	0.0119397	3.43005e-06	15276	0.3658	0.00140232	21.449
	rs35559912	C	T	-0.0925071	0.0203674	4.89023e-06	13976	0.0656	0.00147386	20.6261
	rs13087692	G	T	0.0574623	0.012594	8.69224e-06	15288	0.3052	0.00135988	20.8154
	rs6681678	T	C	-0.100174	0.024	9.04931e-06	13031	0.0497	0.00133515	17.4189
	rs11241747	T	C	0.0533858	0.0120035	6.58971e-06	14822	0.3907	0.00133276	19.7779
RuminococcaceaeUCG002	rs77564310	C	A	-0.0713093	0.0140855	3.28614e-07	17000	0.1789	0.00150537	25.6268
	rs55793120	C	T	0.137396	0.027414	4.80674e-07	11669	0.0507	0.00214802	25.1148
	rs10927423	A	C	-0.0713617	0.0147712	8.49518e-07	17096	0.1829	0.00136336	23.3371
	rs67746927	G	C	-0.054237	0.0110357	9.17088e-07	16651	0.4414	0.00144851	24.1512
	rs116974815	A	C	-0.189731	0.0396566	2.02518e-06	5819	0.0577	0.00391823	22.882
	rs7155595	A	C	0.0569929	0.0116986	1.14931e-06	17084	0.3091	0.00138733	23.7312
	rs7120052	C	A	0.0624796	0.0135523	1.96895e-06	17097	0.1759	0.00124162	21.252
	rs10916131	T	C	-0.069333	0.0146753	2.87497e-06	17097	0.1382	0.00130382	22.3179
	rs79016051	T	C	-0.0887747	0.0189424	2.33742e-06	16937	0.0905	0.00129511	21.9612
	rs12463378	G	A	-0.0522061	0.0112086	2.95523e-06	16994	0.4175	0.00127493	21.6912
	rs11750293	T	G	-0.0578304	0.0120512	1.76136e-06	17094	0.2813	0.00134531	23.0249
	rs2265670	G	C	-0.0512404	0.0109287	2.99166e-06	17096	0.4583	0.00128421	21.9805
	rs15256	T	C	0.0732376	0.016834	9.45659e-06	17095	0.0865	0.00110597	18.9253
	rs882348	G	A	-0.0799946	0.0178618	5.44852e-06	17097	0.1064	0.00117177	20.0549
	rs72874194	C	G	-0.0770289	0.016725	3.46664e-06	16651	0.0994	0.00127228	21.2092
	rs6793778	T	C	-0.0558706	0.0125258	9.81289e-06	17094	0.2624	0.00116254	19.8932
	rs7342369	A	C	-0.0527803	0.0116023	5.66121e-06	16651	0.3231	0.00124129	20.6919
	rs10964441	A	G	-0.14906	0.034486	7.45116e-06	5346	0.0527	0.00348252	18.6756
	rs11607472	G	A	-0.0780229	0.0176325	7.18671e-06	16282	0.1074	0.00120112	19.5778
	rs7249614	G	A	-0.0492778	0.0110807	9.07376e-06	16651	0.3847	0.00118635	19.7751
	rs76847269	G	A	0.163508	0.0356151	5.1719e-06	7654	0.0567	0.00274617	21.0716
	rs6542556	G	A	0.050974	0.011406	7.86123e-06	17094	0.3449	0.00116702	19.97
	rs57079348	G	T	-0.076573	0.0172819	7.21822e-06	16372	0.1213	0.00119769	19.6296
	rs56030423	A	G	-0.0982874	0.0216344	6.30385e-06	14937	0.0885	0.00137988	20.637
	rs362417	C	G	-0.054863	0.0120984	7.80005e-06	17097	0.2664	0.00120133	20.5614
	rs113147300	G	A	-0.075842	0.0164562	7.6914e-06	16370	0.1322	0.00129583	21.2377
RuminococcaceaeUCG003	rs73341549	C	T	-0.169857	0.0318768	1.50953e-07	6744	0.0507	0.00419253	28.3851
	rs6759615	G	A	0.102523	0.0200204	7.86224e-07	14410	0.0696	0.00181653	26.2202
	rs646327	A	G	0.0586696	0.0118369	7.8318e-07	14406	0.4682	0.00170241	24.5633
	rs11613919	T	G	0.0727604	0.0155716	1.62509e-06	14309	0.2127	0.00152353	21.8303
	rs11243416	C	T	-0.0925653	0.0191203	1.66882e-06	14004	0.1014	0.00167081	23.4339
	rs16959793	C	A	-0.062527	0.0131259	2.21709e-06	14412	0.2803	0.00157207	22.6892
	rs4452755	C	A	-0.0634463	0.0134741	3.29335e-06	14406	0.3052	0.00153675	22.1694
	rs10490280	T	C	-0.0672094	0.0143309	4.15551e-06	14004	0.2177	0.00156811	21.9912
	rs4532474	A	G	0.0769231	0.017045	4.82127e-06	14412	0.1491	0.00141119	20.3639
	rs4629039	A	T	0.0553742	0.0122659	6.54355e-06	14404	0.34	0.00141291	20.3776
	rs2523124	C	T	-0.0546625	0.0120823	5.7837e-06	14409	0.3976	0.00141849	20.4652
	rs3013089	A	G	-0.0551473	0.0120346	4.38133e-06	14408	0.3847	0.00145529	20.9955
	rs78720113	G	A	-0.115348	0.0249601	7.59261e-06	13078	0.0696	0.00163035	21.3533
	rs139730	C	G	-0.0577655	0.0130645	9.72112e-06	14004	0.2863	0.0013941	19.5475
RuminococcaceaeUCG004	rs6769553	G	A	0.0849743	0.0157451	7.91068e-08	9501	0.2843	0.00305624	29.1202
	rs12125734	T	G	0.133972	0.0257417	2.09428e-07	8938	0.0865	0.00302133	27.0804
	rs511258	A	G	-0.0757474	0.0162475	4.52052e-06	9500	0.2634	0.00228269	21.7306
	rs2248146	C	T	0.0689452	0.0153649	8.20001e-06	9502	0.3221	0.00211452	20.1306
	rs10976229	G	T	0.095976	0.0214554	7.04477e-06	9116	0.1412	0.00219026	20.0059
	rs7569771	G	A	-0.075914	0.0170308	8.11964e-06	9502	0.2167	0.00208666	19.8647
	rs872501	A	G	0.116125	0.025946	5.80805e-06	8473	0.1272	0.00235855	20.0265
	rs550351	C	A	0.078587	0.018003	9.43128e-06	9498	0.4404	0.0020022	19.051
	rs3800154	C	A	-0.0797959	0.0177639	6.11581e-06	9406	0.2207	0.00214066	20.1739
	rs11961899	A	G	-0.0707825	0.0161381	9.1802e-06	9501	0.2714	0.00202068	19.2333
	rs9818949	T	G	0.0859927	0.0188671	5.38832e-06	9116	0.2187	0.00227362	20.769
	rs7123615	G	C	-0.0786157	0.0179592	7.09181e-06	9502	0.169	0.0020126	19.1582
RuminococcaceaeUCG005	rs10950694	C	T	0.0577628	0.011412	4.298e-07	15821	0.4235	0.00161672	25.6164
	rs34781347	A	G	0.188685	0.0386484	6.04728e-07	6061	0.0596	0.00391708	23.8269
	rs12288512	G	A	0.066635	0.0144356	3.10278e-06	15473	0.1799	0.0013752	21.305
	rs60081663	G	C	0.158082	0.0319586	9.28113e-07	9342	0.0527	0.00261223	24.4621
	rs114279581	G	A	-0.146604	0.0316034	3.21853e-06	8465	0.0477	0.00253568	21.514
	rs12458218	C	T	0.0677322	0.0144525	2.41027e-06	16099	0.1769	0.00136243	21.9609
	rs35166120	G	C	-0.0686153	0.0146252	3.75403e-06	16092	0.1849	0.00136595	22.0082
	rs7555878	G	A	0.0586677	0.0125277	2.81022e-06	16100	0.2803	0.00136031	21.928
	rs394449	T	A	0.0692909	0.0148712	2.59897e-06	15728	0.1789	0.00137844	21.7072
	rs10873449	C	T	0.0654843	0.0143973	4.11169e-06	16098	0.169	0.00128345	20.685
	rs2893871	A	G	-0.073644	0.015548	3.53845e-06	16103	0.1521	0.00139128	22.4322
	rs72776570	A	C	0.087067	0.0197179	5.35716e-06	15376	0.0825	0.00126646	19.4953
	rs898577	C	T	-0.123012	0.0286671	7.46313e-06	9991	0.0547	0.00183959	18.4095
	rs7449320	A	C	0.0599163	0.0130836	4.80776e-06	16095	0.2207	0.0013013	20.9691
	rs10937802	A	G	0.0755811	0.0168226	8.17353e-06	15821	0.0974	0.00127424	20.1829
	rs7586445	A	G	0.0782349	0.0176458	8.8145e-06	15099	0.1262	0.00130019	19.6545
	rs55793120	C	T	0.121548	0.0279546	7.37046e-06	11224	0.0507	0.00168154	18.9021
RuminococcaceaeUCG009	rs8009993	C	G	-0.135936	0.0244857	4.42176e-08	7389	0.1292	0.00415387	30.8126
	rs1550196	A	G	0.130842	0.0262478	1.13288e-06	7389	0.1173	0.00335168	24.8421
	rs4708333	G	T	-0.084033	0.0174757	1.56246e-06	7511	0.3022	0.003069	23.1161
	rs61779334	C	G	-0.138137	0.0292072	1.94241e-06	6865	0.1044	0.00324778	22.3622
	rs4079028	T	C	0.0915623	0.019936	3.28244e-06	7480	0.1938	0.0028121	21.0882
	rs2058609	G	A	0.0816464	0.017472	3.12485e-06	7510	0.3141	0.00289928	21.8311
	rs12508214	T	C	-0.0774649	0.0168937	4.75487e-06	7511	0.3509	0.00279157	21.0206
	rs9558661	C	T	-0.0897823	0.0200739	7.00847e-06	7480	0.1869	0.00266721	19.9988
	rs758191	G	T	0.17702	0.0375113	9.00992e-06	5829	0.0636	0.00380599	22.2622
	rs2192926	G	A	-0.089048	0.0192989	4.87746e-06	7511	0.2366	0.00282655	21.2847
	rs113006825	C	T	-0.0928893	0.0208035	7.97701e-06	7165	0.1799	0.00277483	19.9314
	rs138460696	G	A	0.139274	0.0315794	9.80841e-06	6865	0.1064	0.0028253	19.4449
	rs6952765	A	G	0.0732099	0.0166777	8.13062e-06	7511	0.4612	0.00255892	19.2643
	rs78410648	G	A	0.120989	0.0277317	9.67203e-06	7510	0.0974	0.00252813	19.0293
RuminococcaceaeUCG010	rs35506912	C	G	-0.0693743	0.0147926	3.20918e-06	12793	0.2495	0.0017163	21.9909
	rs682403	G	A	-0.0588161	0.0124671	2.36537e-06	12864	0.4761	0.00172716	22.2531
	rs6958419	T	C	-0.0585718	0.0124994	2.84162e-06	12870	0.4891	0.00170326	21.955
	rs2820282	C	A	-0.0592304	0.0125917	2.85385e-06	12865	0.4523	0.00171698	22.1235
	rs12597105	A	G	0.0670855	0.0144415	4.873e-06	12415	0.2773	0.00173513	21.5756
	rs7935775	T	A	-0.0631351	0.0137953	4.99423e-06	12864	0.3002	0.00162552	20.9415
	rs73218807	A	G	-0.166211	0.0367938	6.43033e-06	6714	0.0577	0.00303018	20.4004
	rs7441445	T	C	-0.05695	0.0126502	6.80187e-06	12852	0.4354	0.00157447	20.2639
RuminococcaceaeUCG011	rs1416041	C	A	-0.182339	0.0339898	7.04419e-08	3632	0.1342	0.00786121	28.7623
	rs12724320	T	C	-0.120881	0.0249229	1.51986e-06	3632	0.2753	0.00643526	23.5113
	rs79113084	T	C	-0.152166	0.0317519	2.06123e-06	3610	0.1551	0.00632166	22.9536
	rs9729514	G	A	0.184934	0.0394616	2.36769e-06	3632	0.1024	0.00601059	21.9504
	rs2729556	T	C	-0.109097	0.0233699	3.18679e-06	3632	0.499	0.00596442	21.7808
	rs10274562	T	C	0.110917	0.0244556	6.49607e-06	3632	0.3519	0.00563177	20.5591
	rs4490371	C	T	-0.111816	0.0248963	7.74624e-06	3610	0.331	0.00555667	20.1605
	rs12636310	A	G	0.132725	0.0282037	2.81235e-06	3632	0.2177	0.00606054	22.1339
RuminococcaceaeUCG013	rs12781711	T	C	-0.0656129	0.0117477	2.55301e-08	16772	0.3131	0.00185645	31.1906
	rs12189346	A	G	0.0684961	0.014558	1.67955e-06	16470	0.163	0.0013423	22.1347
	rs75088940	C	T	-0.0942968	0.0200713	2.55399e-06	15638	0.0934	0.00140946	22.0694
	rs16918863	C	A	0.111491	0.0240157	4.15503e-06	12643	0.0606	0.00170177	21.5488
	rs76973485	T	G	0.194976	0.0418213	3.3498e-06	5299	0.0368	0.00408501	21.7271
	rs12485353	A	G	-0.0607903	0.0130847	4.19379e-06	16771	0.1789	0.00128536	21.5819
	rs9565219	A	T	-0.0524592	0.0117701	8.72524e-06	16772	0.337	0.00118299	19.8622
	rs1729063	C	G	-0.0533411	0.0120757	9.63581e-06	16470	0.328	0.0011833	19.5097
	rs7784330	A	G	-0.0498329	0.0112066	8.1626e-06	16770	0.3887	0.00117771	19.7712
	rs11581881	T	C	0.0661211	0.0144736	4.72582e-06	15730	0.1809	0.00132501	20.8674
	rs2428106	G	C	-0.0490863	0.0109903	8.37605e-06	16768	0.4394	0.00118825	19.9458
	rs2730183	A	G	-0.0488692	0.0109907	8.43787e-06	16772	0.4642	0.00117739	19.7681
	rs9313055	C	T	0.105087	0.023446	9.54713e-06	15764	0.0686	0.00127275	20.0866
	rs12336782	C	T	-0.0856047	0.0189311	8.60305e-06	16772	0.0815	0.00121767	20.4452
	rs4385846	T	G	0.0598404	0.0131807	6.46209e-06	16772	0.2068	0.00122743	20.6092
RuminococcaceaeUCG014	rs115777838	C	T	-0.18835	0.0386643	4.62331e-07	5674	0.0537	0.00416492	23.7222
	rs72809222	C	T	0.0671775	0.0139838	2.41191e-06	13922	0.2515	0.00165492	23.0747
	rs12638134	G	T	0.0582548	0.0119657	1.21144e-06	14403	0.3897	0.00164293	23.6987
	rs56105232	A	G	0.139276	0.0299132	2.9128e-06	9190	0.0726	0.00235335	21.6736
	rs995642	T	C	0.060048	0.0126417	1.90222e-06	14402	0.326	0.00156417	22.5593
	rs10941294	T	C	-0.122057	0.0260017	2.397e-06	12615	0.0686	0.00174374	22.0322
	rs79640386	A	T	-0.110863	0.0248098	8.73755e-06	13692	0.0646	0.00145623	19.9649
	rs439810	C	G	-0.0577127	0.0126675	7.04188e-06	14403	0.2972	0.00143906	20.7538
	rs10495392	T	C	-0.082486	0.0187194	9.96329e-06	13902	0.1193	0.00139473	19.4139
	rs62478832	A	T	-0.058129	0.012903	6.04427e-06	14331	0.2883	0.0014142	20.2928
	rs61898819	T	A	0.0607865	0.0138761	9.91789e-06	14325	0.2107	0.00133784	19.1876
	rs853612	G	A	-0.0528257	0.0119367	9.75451e-06	14403	0.4026	0.00135794	19.5823
	rs73186226	A	G	-0.0993852	0.0216819	6.71749e-06	13760	0.0875	0.00152465	21.0081
	rs34402072	T	C	-0.0688023	0.0156083	9.80426e-06	13863	0.1918	0.00139968	19.4282
	rs74060145	G	C	-0.115767	0.0254199	8.7051e-06	13011	0.0646	0.00159155	20.7374
	rs77627087	G	C	0.067562	0.0150103	7.42665e-06	14390	0.1859	0.00140589	20.2565
	rs17296933	G	C	-0.0829544	0.0185058	7.33724e-06	13177	0.1272	0.0015226	20.0909
	rs10791168	G	A	-0.0664624	0.0150069	9.76182e-06	14403	0.1839	0.00135996	19.6115
Ruminococcus1	rs10769159	C	G	-0.0640277	0.0110059	5.29128e-09	16603	0.5338	0.00203428	33.84
	rs7117576	G	A	0.0829505	0.0170891	6.47979e-07	16606	0.0885	0.00141683	23.5584
	rs17781867	T	C	0.0999271	0.0211728	1.96335e-06	14349	0.0924	0.00154994	22.2715
	rs7583465	T	C	0.0527654	0.0112619	2.55613e-06	16588	0.3767	0.00132162	21.9495
	rs78613526	A	G	0.167497	0.0367639	5.11425e-06	7266	0.0427	0.00284862	20.7515
	rs78572139	A	G	0.125038	0.0279411	5.23105e-06	11667	0.0706	0.00171352	20.0226
	rs3000856	A	T	-0.0709997	0.0162766	9.27669e-06	16126	0.1342	0.00117855	19.0253
	rs6493760	T	C	0.0535262	0.0115885	3.38363e-06	16126	0.3966	0.00132124	21.3318
	rs11783695	T	G	-0.0734114	0.0161398	4.72679e-06	16606	0.1511	0.0012443	20.6861
	rs10995816	G	C	-0.0762002	0.0174689	8.38258e-06	16597	0.1123	0.00114513	19.0252
	rs10167839	G	A	0.0519509	0.0116306	8.09254e-06	16605	0.3439	0.0012001	19.9492
	rs3819978	T	C	-0.11504	0.0260137	8.74133e-06	12769	0.0586	0.00152922	19.5535
	rs4849717	A	T	0.132764	0.0299816	8.82616e-06	10484	0.0527	0.00186686	19.605
	rs6105066	C	T	-0.0607052	0.013425	5.05914e-06	16049	0.2495	0.0012724	20.4442
Ruminococcus2	rs78120384	G	A	-0.192815	0.0392045	3.31185e-07	6082	0.0726	0.00396134	24.1807
	rs12986628	T	C	0.0665937	0.0140168	2.14202e-06	14714	0.2127	0.00153169	22.5688
	rs7635831	A	G	0.0618344	0.0129031	1.98054e-06	14924	0.2932	0.00153645	22.9622
	rs2997412	G	A	-0.0568439	0.0122325	4.22116e-06	15336	0.2803	0.0014061	21.5915
	rs2368224	G	T	0.199648	0.0438453	3.6293e-06	3026	0.0477	0.00680529	20.7202
	rs4400279	G	A	0.0546114	0.0120077	5.79929e-06	15333	0.3638	0.0013472	20.6817
	rs58681734	G	A	0.0723875	0.0160787	4.18175e-06	15338	0.1511	0.00131972	20.266
	rs1819812	T	G	0.0842356	0.0184893	5.28435e-06	14868	0.1163	0.00139409	20.7535
	rs12406309	C	A	-0.063193	0.0142275	9.78953e-06	15339	0.1909	0.00128447	19.7252
	rs2846589	T	G	0.0522093	0.0116382	7.58896e-06	14924	0.4543	0.00134666	20.1219
	rs55707116	A	C	0.0865521	0.0189141	8.00593e-06	15336	0.1024	0.00136358	20.9377
	rs75140805	G	T	0.0836825	0.0176445	3.95297e-06	14249	0.1581	0.00157609	22.49
	rs4799823	T	C	0.0837001	0.0182263	5.40138e-06	14650	0.1392	0.00143746	21.0862
	rs61791565	C	T	-0.0523503	0.0117119	6.78933e-06	15319	0.3688	0.00130253	19.9769
	rs7693984	A	G	-0.102822	0.0235087	9.42134e-06	14154	0.0825	0.00134974	19.1273
Sellimonas	rs13417181	C	T	0.166509	0.0337521	7.61748e-07	3047	0.2157	0.00792405	24.3214
	rs2371572	C	A	0.127349	0.0250862	4.46357e-07	3154	0.5487	0.00810446	25.754
	rs113379006	C	T	-0.162759	0.0357025	7.20777e-06	3154	0.168	0.00654603	20.769
	rs2187447	C	A	0.243457	0.0527695	3.97806e-06	3028	0.0606	0.0069804	21.2712
	rs2016057	C	A	-0.125878	0.0256153	1.02698e-06	3154	0.3907	0.00759841	24.1336
	rs72553859	C	G	-0.150458	0.0332626	5.37687e-06	3154	0.175	0.00644537	20.4476
	rs56203279	C	T	-0.124045	0.0269115	3.71999e-06	3154	0.33	0.00669122	21.2328
	rs553697	C	T	-0.153767	0.0339099	6.12773e-06	3047	0.162	0.00670319	20.549
	rs7968030	T	A	-0.12711	0.0280617	5.56417e-06	3095	0.2833	0.0065857	20.5046
	rs4600608	G	A	-0.137152	0.0301702	4.94843e-06	3095	0.2386	0.00663279	20.6522
	rs41816	G	A	0.132201	0.0291087	8.39372e-06	3154	0.2515	0.00649729	20.6134
Senegalimassilia	rs11787826	A	C	0.081327	0.0171154	2.63466e-06	6923	0.4284	0.00325077	22.572
	rs72887800	A	T	-0.0822462	0.0175721	2.41534e-06	6923	0.3777	0.00315442	21.9008
	rs7225245	A	G	0.079173	0.0170421	4.18017e-06	6923	0.4583	0.00310786	21.5766
	rs57512504	A	T	0.0819494	0.0172241	2.03318e-06	6923	0.4612	0.00325917	22.6305
	rs10036909	T	C	0.185519	0.0400881	8.05438e-06	4996	0.0696	0.00426843	21.4079
	rs13383270	C	G	0.0774679	0.017084	6.03944e-06	6923	0.4195	0.00296129	20.5559
	rs1990708	C	A	-0.109619	0.0247785	8.90578e-06	6923	0.1262	0.00281906	19.5659
	rs2017373	T	C	0.0782258	0.0176841	9.50288e-06	6923	0.3738	0.00281848	19.5618
Slackia	rs8901	T	C	0.0934594	0.0186813	6.06998e-07	6063	0.3708	0.00411107	25.0201
	rs4492265	G	A	-0.0905757	0.0191658	2.40925e-06	6063	0.3101	0.00367014	22.3267
	rs16894137	T	C	-0.122792	0.0263047	2.71183e-06	6063	0.1431	0.00358121	21.7837
	rs112764253	A	T	0.194714	0.0411598	3.39569e-06	5634	0.0408	0.00395647	22.3713
	rs12440440	G	A	0.0901934	0.0190582	2.62872e-06	6063	0.3091	0.00368039	22.3893
	rs35156985	C	T	-0.155709	0.0348085	8.05947e-06	5965	0.0636	0.00334343	20.0037
	rs10409783	G	A	0.0950828	0.0211239	7.69592e-06	5941	0.2833	0.00339873	20.2539
	rs13339230	G	C	0.147055	0.0330635	7.42025e-06	6063	0.0885	0.00325206	19.775
	rs58767323	C	G	-0.102833	0.0227077	4.59992e-06	6063	0.1899	0.00337107	20.5012
Streptococcus	rs11110281	C	T	-0.137519	0.0227398	2.58314e-09	15120	0.0676	0.00241296	36.5673
	rs4968759	G	A	-0.0515109	0.0112068	3.78116e-06	16384	0.4264	0.00128781	21.1242
	rs11764382	G	A	-0.0695345	0.0143671	1.28631e-06	16387	0.1909	0.00142738	23.4211
	rs72739637	G	A	0.0959942	0.0193213	1.03307e-06	14920	0.1064	0.0016517	24.6809
	rs1918540	A	G	0.059639	0.0128148	2.44067e-06	16373	0.2525	0.0013211	21.6563
	rs17708276	G	A	-0.0793955	0.0170628	3.04096e-06	16278	0.1282	0.00132836	21.6491
	rs11720390	A	G	0.107024	0.0228121	3.59482e-06	15220	0.0746	0.00144407	22.0076
	rs395407	C	G	-0.0792781	0.0173697	4.36503e-06	15864	0.1421	0.00131141	20.8288
	rs10448310	G	A	-0.0517935	0.0111324	3.30706e-06	16384	0.4304	0.00131942	21.6433
	rs7916711	G	A	0.102891	0.0217362	2.71702e-06	15294	0.0646	0.00146295	22.4042
	rs71481756	G	T	0.0931048	0.0207949	6.51476e-06	14526	0.0994	0.00137811	20.0433
	rs2370083	T	G	-0.0816836	0.0185851	9.75245e-06	16277	0.0885	0.00118536	19.3146
	rs10028567	T	C	-0.0921167	0.0191881	7.30343e-06	16311	0.0815	0.00141097	23.044
	rs6806351	C	T	-0.0633829	0.0136647	4.93869e-06	15973	0.2087	0.00134515	21.5123
	rs57646748	A	G	-0.0907696	0.0200344	5.4754e-06	15939	0.0676	0.00128619	20.5245
	rs9903102	A	C	-0.0709483	0.0155275	4.17998e-06	16384	0.164	0.00127265	20.8751
	rs6563952	C	G	0.0827344	0.0180035	5.82134e-06	16387	0.0924	0.00128706	21.1156
Subdoligranulum	rs12638227	C	G	-0.0557288	0.0108552	2.47707e-07	17165	0.4652	0.00153311	26.3531
	rs10065321	C	T	-0.0512828	0.0108105	2.10155e-06	17589	0.3678	0.00127777	22.5009
	rs4347804	G	A	0.166063	0.0357483	2.18405e-06	4312	0.0417	0.00497953	21.5692
	rs6555306	C	T	-0.0740777	0.0155463	2.80664e-06	17591	0.1223	0.00128905	22.7024
	rs3761728	G	T	-0.0543458	0.0118866	3.86747e-06	17570	0.2425	0.0011883	20.901
	rs2114677	T	C	-0.104176	0.0230829	2.71726e-06	15566	0.0557	0.00130681	20.3659
	rs75158211	C	T	-0.072343	0.015933	7.52162e-06	17165	0.1113	0.00119958	20.6132
	rs2171249	T	C	0.106744	0.0233213	4.50556e-06	14679	0.0736	0.00142516	20.947
	rs35940633	A	G	-0.0511008	0.011001	4.21698e-06	17582	0.3628	0.00122571	21.5745
	rs76528319	T	G	-0.143279	0.0310662	7.41394e-06	8468	0.0398	0.00250562	21.2659
	rs1667315	A	G	0.0485017	0.0107452	6.72143e-06	17586	0.4374	0.00115722	20.3721
	rs76664262	A	T	0.0834078	0.0185357	4.87344e-06	16712	0.0934	0.00121016	20.2463
	rs10497836	T	C	-0.0524065	0.0118697	8.37954e-06	17579	0.2803	0.00110768	19.4912
	rs16962433	T	A	0.0855999	0.0189213	7.64534e-06	15857	0.1083	0.00128903	20.4639
Sutterella	rs13173038	G	A	-0.0718076	0.0151627	2.72984e-06	13245	0.2207	0.00169044	22.4245
	rs2321387	A	G	-0.0592876	0.0124509	1.86519e-06	13252	0.5298	0.00170805	22.6704
	rs7499539	G	A	0.0617478	0.0130998	2.35769e-06	13254	0.3231	0.00167354	22.215
	rs62501473	A	G	0.0694233	0.0149416	5.51851e-06	12762	0.2286	0.00168873	21.5846
	rs143438747	C	T	-0.145793	0.0306867	3.28021e-06	9368	0.0547	0.00240369	22.5672
	rs9350083	G	T	-0.0593069	0.0133929	8.22778e-06	13254	0.2992	0.0014773	19.6062
	rs7638039	C	T	0.0645624	0.0143887	8.66397e-06	13236	0.2326	0.0015188	20.1304
	rs11591622	G	T	-0.0688382	0.0151375	6.49857e-06	12604	0.2157	0.00163806	20.6767
	rs2613606	T	C	-0.0556794	0.0124117	7.2023e-06	13249	0.3936	0.00151663	20.1214
	rs1145877	G	A	-0.073548	0.0162413	7.19949e-06	13251	0.159	0.00154518	20.5037
	rs607327	T	C	0.0578334	0.0129053	6.6306e-06	13251	0.3767	0.00151327	20.0797
	rs2050185	A	G	0.0575138	0.0128766	7.96955e-06	13243	0.3777	0.00150418	19.9468
Terrisporobacter	rs1883097	T	C	0.226399	0.0454642	4.15789e-07	4417	0.0557	0.00558278	24.7864
	rs2569953	C	A	-0.0775591	0.0174641	8.95009e-06	6637	0.4195	0.00296287	19.7171
	rs7184125	C	T	0.091256	0.0205493	8.48103e-06	6232	0.2326	0.00315448	19.7146
	rs2872237	A	C	-0.0814505	0.0175943	3.97135e-06	6632	0.4344	0.00322105	21.4246
	rs58405430	T	G	0.134617	0.0301177	7.9371e-06	6176	0.1153	0.00322438	19.9717
	rs7034891	C	G	-0.0799209	0.0173794	4.53776e-06	6629	0.4841	0.00317997	21.1409
Turicibacter	rs149744580	G	A	0.169883	0.0315478	7.00965e-08	8459	0.0527	0.00341628	28.9905
	rs4869133	A	G	0.131186	0.027197	2.55369e-06	8256	0.0885	0.00281024	23.2611
	rs12603364	C	T	0.110861	0.0225598	8.66598e-07	8923	0.1074	0.00269898	24.1428
	rs11054680	C	T	-0.104751	0.0226997	2.30977e-06	8928	0.0964	0.00237951	21.2901
	rs55756211	C	T	-0.115115	0.0240708	2.80533e-06	8941	0.1163	0.00255147	22.8659
	rs61265175	C	G	-0.0858591	0.0185778	4.13678e-06	8941	0.2326	0.00238322	21.3545
	rs7199484	A	G	-0.0731428	0.0160172	5.76664e-06	8948	0.332	0.00232507	20.8485
	rs11649454	C	G	0.0950891	0.0203433	3.26627e-06	8943	0.1392	0.00243711	21.8434
	rs2834977	C	T	-0.0959995	0.0208261	3.95588e-06	8946	0.173	0.00236953	21.2435
	rs2952020	A	G	-0.0759019	0.0165764	5.63308e-06	8949	0.2227	0.00233741	20.9618
	rs11666533	T	C	-0.111689	0.0248436	7.37109e-06	8256	0.0795	0.00244208	20.2063
	rs4247078	G	C	0.0710377	0.0155221	5.46077e-06	8948	0.338	0.00233525	20.9401
	rs2221441	C	G	0.0710364	0.015343	3.45667e-06	8720	0.4056	0.00245221	21.4309
	rs3734633	A	G	-0.120957	0.02683	5.31914e-06	8626	0.0974	0.00235064	20.3197
Tyzzerella3	rs67476743	G	T	0.132164	0.022208	3.74049e-09	4948	0.2853	0.00710688	35.4022
	rs17706273	C	T	-0.140368	0.0274708	5.87816e-07	5395	0.1521	0.00481624	26.0997
	rs7561370	C	T	0.131341	0.0286292	1.51605e-06	5396	0.1223	0.00388525	21.0388
	rs55799124	G	A	-0.11435	0.0238604	1.3355e-06	5362	0.2068	0.00426515	22.9591
	rs17809157	T	A	-0.163819	0.0336386	1.54133e-06	4621	0.0994	0.00510617	23.7064
	rs7019909	C	T	0.144156	0.0301626	1.7612e-06	5396	0.1014	0.00421519	22.833
	rs75091807	T	G	-0.184966	0.0383029	1.70674e-06	4621	0.0905	0.0050211	23.3095
	rs4904512	C	T	-0.117151	0.0250306	3.09269e-06	5396	0.1988	0.00404314	21.8972
	rs7333521	C	T	-0.207191	0.0453121	4.87602e-06	4335	0.0427	0.00479996	20.8985
	rs112102233	G	A	-0.216348	0.0477575	6.17669e-06	3857	0.0666	0.00529261	20.5116
	rs1232220	T	G	-0.143869	0.031828	7.90792e-06	5000	0.1262	0.00406982	20.4241
	rs191093	A	G	0.159008	0.0353306	6.76393e-06	4621	0.0795	0.00436417	20.2465
	rs10898797	T	C	0.12238	0.0274683	8.85446e-06	5387	0.1571	0.00367127	19.8426
	rs6920448	T	C	-0.141081	0.0305446	4.15376e-06	5010	0.1153	0.00424017	21.3252
Veillonella	rs2013594	C	T	-0.0720698	0.0155153	3.42129e-06	9283	0.3579	0.00231894	21.5721
	rs12679709	G	C	-0.0793499	0.0164818	1.77579e-06	9290	0.3211	0.00248878	23.1735
	rs742016	G	A	-0.0688571	0.0149769	4.65692e-06	9279	0.4235	0.00227281	21.1329
	rs1882878	G	A	-0.0768966	0.0163908	2.98089e-06	9282	0.3062	0.0023656	22.0049
	rs7645873	T	A	0.0761385	0.0164228	3.11802e-06	9286	0.2833	0.00230932	21.4894
	rs55807413	G	A	0.107329	0.0237633	5.51435e-06	8610	0.0974	0.00236369	20.3949
	rs62376424	T	C	-0.0762216	0.0163499	3.65453e-06	8999	0.334	0.00240926	21.7284
	rs7359080	A	C	-0.135391	0.030352	7.39902e-06	6189	0.1272	0.00320472	19.8913
	rs11141494	A	G	-0.0783421	0.0174393	9.74642e-06	9291	0.1948	0.00216736	20.1763
	rs6656807	G	A	0.0703062	0.0153954	5.49694e-06	8999	0.4245	0.0023121	20.8502
	rs11614532	C	G	0.0744538	0.0165214	7.12638e-06	8411	0.3052	0.00240871	20.3037
Victivallis	rs56349194	G	A	-0.158501	0.0315231	6.25748e-07	3266	0.16	0.00768144	25.2663
	rs592514	A	T	-0.181449	0.0391678	2.60375e-06	3241	0.1282	0.00657818	21.4478
	rs911666	C	T	-0.118576	0.0263146	7.65252e-06	3267	0.3052	0.00617673	20.2924
	rs4764863	A	G	0.121561	0.0246058	8.2222e-07	3266	0.5	0.00741755	24.3918
	rs12512543	C	A	-0.178036	0.0374344	2.5413e-06	3239	0.1213	0.0069349	22.605
	rs342302	G	A	-0.152754	0.0351572	8.15946e-06	3265	0.159	0.0057487	18.8665
	rs4895919	C	T	-0.116918	0.0247515	2.75199e-06	3254	0.4821	0.00681034	22.2991
	rs11899949	A	G	0.130568	0.0276239	2.7671e-06	3258	0.2773	0.00681057	22.3273
	rs6445926	C	G	0.117031	0.0249764	2.95824e-06	3267	0.3966	0.00667549	21.942
	rs173120	C	T	0.13381	0.0290127	7.65253e-06	3263	0.2455	0.00647679	21.2585
	rs2546432	C	T	-0.110803	0.0249655	9.93269e-06	3266	0.4662	0.0059951	19.686
	rs1882775	G	A	-0.13827	0.031273	8.72833e-06	3258	0.2237	0.00596445	19.5368

## Sheet: Table S3
Table S3. The instruments of dementia for reverse MR (P < 5.0×10–8)
Trait	SNP	Chrosome	Position	Effect_allele	Non-effect Allele	P value	Beta	Standard error	Effect allele frequency	R2
Dementia	rs41270293	1	15725272	C	T	4.47105e-06	0.093525	0.0203838	0.9453	5.64114e-05
Dementia	rs35161831	1	156330940	T	C	1.77027e-07	0.170549	0.0326598	0.9811	7.30711e-05
Dementia	rs1341249	1	205790748	T	C	2.21381e-06	0.0837917	0.0177043	0.1809	6.00239e-05
Dementia	rs6661489	1	207524699	T	C	4.09751e-08	-0.0828349	0.0150977	0.1859	8.06633e-05
Dementia	rs9295	2	36550682	G	A	1.72703e-06	-0.0646454	0.0135157	0.669	6.13024e-05
Dementia	rs6705894	2	105702994	C	T	9.44909e-07	0.0936751	0.0191065	0.8519	6.44116e-05
Dementia	rs6733839	2	127135234	C	T	2.1692e-11	0.086188	0.0128751	0.6203	0.000120073
Dementia	rs3213943	2	135632270	C	A	4.13676e-06	0.0732656	0.0159121	0.7356	5.68102e-05
Dementia	rs73162861	3	146875579	A	G	3.1972e-06	-0.0644259	0.013832	0.7177	5.81342e-05
Dementia	rs56889100	4	1093613	G	A	1.98011e-06	-0.105354	0.0221545	0.9155	6.05979e-05
Dementia	rs12641989	4	3418113	G	A	9.37217e-06	0.102471	0.0231251	0.9125	5.2616e-05
Dementia	rs11132506	4	188037005	C	T	1.3402e-06	0.0598445	0.0123807	0.5318	6.2609e-05
Dementia	rs6891966	5	157099320	A	G	5.22264e-06	0.0671647	0.0147432	0.2286	5.56135e-05
Dementia	rs849870	6	22283656	C	T	3.93604e-06	0.0776154	0.0168191	0.8608	5.70652e-05
Dementia	rs9271418	6	32620055	A	G	3.64158e-07	-0.0635903	0.012501	0.335	6.93375e-05
Dementia	rs9381563	6	47464901	C	T	4.92255e-06	-0.0646834	0.0141599	0.3221	5.59174e-05
Dementia	rs141510126	7	1935011	A	G	3.71955e-06	0.361641	0.0781679	0.9851	5.73561e-05
Dementia	rs4721059	7	12227869	G	C	5.29663e-06	-0.0592949	0.0130242	0.5974	5.55411e-05
Dementia	rs117127294	7	14957813	T	C	1.67521e-06	-0.438324	0.0915251	0.9672	6.14596e-05
Dementia	rs118150040	7	42708292	T	C	9.48091e-06	0.283774	0.0640764	0.9891	5.25572e-05
Dementia	rs1734735	7	102270795	G	T	5.42738e-07	0.068276	0.0136265	0.7227	6.72736e-05
Dementia	rs17376459	8	27405657	A	G	8.06195e-08	-0.0819797	0.0152784	0.8151	7.71489e-05
Dementia	rs1532278	8	27608798	T	C	3.36744e-11	0.0836844	0.012623	0.3857	0.000117766
Dementia	rs6558408	8	143959566	G	A	2.08857e-06	0.0596087	0.0125633	0.3738	6.03242e-05
Dementia	rs76222888	9	27841661	T	C	3.32093e-08	0.246046	0.0445444	0.9692	8.17555e-05
Dementia	rs11139488	9	69606738	C	T	7.43738e-07	0.610558	0.123356	0.6481	6.56464e-05
Dementia	rs10821055	9	93027508	G	A	3.59716e-06	-0.0576555	0.0124435	0.4294	5.75278e-05
Dementia	rs7912495	10	11676714	A	G	3.30415e-06	0.0577306	0.0124127	0.5457	5.79643e-05
Dementia	rs1871637	10	59826685	A	G	9.87848e-07	0.0617081	0.0126088	0.492	6.41823e-05
Dementia	rs74493672	10	82391868	A	C	7.93542e-06	0.135169	0.0302599	0.9612	5.3469e-05
Dementia	rs1617402	10	93407984	A	G	8.65924e-06	0.0700639	0.0157511	0.1928	5.30212e-05
Dementia	rs12571587	10	114655839	T	C	4.02143e-06	-0.0570712	0.0123791	0.5577	5.69557e-05
Dementia	rs2727042	11	49034199	T	C	6.38205e-07	-0.0644176	0.0129371	0.3111	6.64374e-05
Dementia	rs1582763	11	60254475	G	A	7.13034e-10	-0.0856593	0.0138986	0.6372	0.000101781
Dementia	rs75970878	11	80835053	G	A	4.7023e-06	0.232619	0.0508162	0.9811	5.61523e-05
Dementia	rs10792831	11	86141937	G	A	4.58775e-07	0.064541	0.0127987	0.4901	6.81422e-05
Dementia	rs1893352	11	126290792	A	G	1.4941e-06	-0.0879241	0.0182717	0.8121	6.20493e-05
Dementia	rs186918855	12	70304398	G	T	5.17404e-06	0.223748	0.0490934	0.9781	5.56614e-05
Dementia	rs61941457	12	113202542	G	A	2.87793e-07	0.0877254	0.0170962	0.9105	7.05549e-05
Dementia	rs7961538	12	116546050	C	T	8.60181e-06	-0.132564	0.0297922	0.9414	5.30553e-05
Dementia	rs41301455	14	21634977	T	G	9.66407e-06	-0.127327	0.0287774	0.9324	5.24591e-05
Dementia	rs140880842	14	52731673	G	T	9.55542e-07	0.0923897	0.0188528	0.9056	6.43537e-05
Dementia	rs59233955	14	94706204	G	A	7.17844e-06	0.0614688	0.0136953	0.5954	5.3982e-05
Dementia	rs12901551	15	58867870	A	T	7.76837e-06	0.0554354	0.0123976	0.3489	5.35774e-05
Dementia	rs74436515	15	63753381	A	G	9.00886e-07	0.141658	0.0288385	0.9771	6.46569e-05
Dementia	rs59380821	16	7506929	C	G	6.84164e-06	0.0746496	0.0165941	0.8877	5.42288e-05
Dementia	rs4243226	16	81960369	A	G	9.21149e-06	-0.0597651	0.0134761	0.2455	5.27048e-05
Dementia	rs4240789	16	87202406	T	G	2.72967e-06	0.0610976	0.0130267	0.328	5.89468e-05
Dementia	rs77681059	16	89933636	C	T	7.04839e-07	-0.113623	0.0229077	0.9215	6.59245e-05
Dementia	rs1057335	17	1754359	G	A	4.81859e-06	0.074195	0.0162262	0.827	5.6027e-05
Dementia	rs12937108	17	17596230	C	T	2.49132e-06	0.060744	0.0129	0.6163	5.94166e-05
Dementia	rs5848	17	44352876	C	T	3.19007e-11	0.086453	0.0130249	0.6988	0.00011805
Dementia	rs9468	17	46024197	T	C	1.83802e-09	-0.129818	0.0215949	0.7584	9.68348e-05
Dementia	rs11150780	17	81290360	A	G	7.13493e-07	0.0661966	0.0133524	0.6769	6.58613e-05
Dementia	rs4476262	18	45925592	C	G	1.29742e-06	0.0773096	0.0159726	0.1988	6.27761e-05
Dementia	rs3764642	19	1040047	G	A	9.92407e-08	-0.0659168	0.0123715	0.5288	7.60713e-05
Dementia	rs117481624	19	44408884	G	A	2.20277e-06	-0.219459	0.0463592	0.9642	6.00503e-05
Dementia	rs145414981	19	44761746	T	C	2.99826e-10	-0.182115	0.0289123	0.9215	0.000106313
Dementia	rs138573164	19	44804817	A	T	1.36773e-106	0.661649	0.030172	0.9881	0.00128705
Dementia	rs28615360	19	44841465	G	A	2.34639e-33	0.625784	0.0520001	0.9831	0.000387952
Dementia	rs12972156	19	44884202	C	G	1e-200	0.576069	0.0152637	0.8648	0.0038026
Dementia	rs1132899	19	44944779	T	C	3.00469e-40	0.166302	0.0125223	0.502	0.000472419
Dementia	rs139713267	19	45086407	G	A	8.04267e-13	0.467354	0.065269	0.9891	0.00013738
Dementia	rs8113128	19	45197399	A	C	5.56545e-30	0.334895	0.0294411	0.9523	0.000346629
Dementia	rs188751991	20	430636	C	T	4.68393e-09	0.156104	0.0266479	0.9881	9.19535e-05
Dementia	rs6107893	20	6922578	G	T	2.04329e-06	-0.0810256	0.0170613	0.8678	6.04366e-05
Dementia	rs117090603	20	45299275	C	A	1.83514e-06	-0.190567	0.0399446	0.9632	6.099e-05
Dementia	rs3787253	20	47098432	C	T	5.79789e-06	0.0698922	0.0154164	0.7435	5.50774e-05
Dementia	rs57382507	21	26309912	G	A	4.76201e-06	-0.0596205	0.0130318	0.664	5.60872e-05
Dementia	rs12168414	22	44838778	C	T	2.66459e-07	-0.484225	0.094102	0.9751	7.09532e-05
Alzheimer's diseases	rs6733839	2	127135234	C	T	2.35993e-13	0.155279	0.0211937	0.6203	0.000148232
Alzheimer's diseases	rs611267	11	60237795	A	G	6.18301e-12	0.154324	0.022446	0.4742	0.000130535
Alzheimer's diseases	rs5848	17	44352876	C	T	1.6305e-08	0.121885	0.0215832	0.6988	8.80691e-05
Alzheimer's diseases	rs6857	19	44888997	C	T	1e-200	0.747379	0.0233506	0.835	0.00282132
Alzheimer's diseases	rs143473297	19	44890095	T	C	2.84119e-77	0.849275	0.0456438	0.9891	0.000955237
Alzheimer's diseases	rs8113128	19	45197399	A	C	1.77582e-22	0.458844	0.0470422	0.9523	0.000262684
Alzheimer's diseases	rs55637728	19	45582086	C	T	6.04491e-09	-0.130443	0.0224303	0.7097	9.33951e-05
Vascular dementia	rs12060875	1	201985211	A	T	6.96434e-06	0.140141	0.0311787	0.3907	5.5635e-05
Vascular dementia	rs186291940	2	96280803	C	T	7.921e-06	-0.454191	0.10167	0.9881	5.49573e-05
Vascular dementia	rs4848625	2	120768361	C	T	1.81974e-06	-0.191027	0.0400269	0.7555	6.27215e-05
Vascular dementia	rs2036927	2	202775990	T	C	1.81443e-06	0.170567	0.0357353	0.2485	6.27373e-05
Vascular dementia	rs2687963	4	39436529	G	A	2.67541e-06	0.162855	0.0346921	0.3062	6.06838e-05
Vascular dementia	rs72697948	4	164972231	G	A	8.51765e-07	0.727707	0.147814	0.9861	6.67438e-05
Vascular dementia	rs33585	5	83439656	A	G	3.83442e-06	0.22737	0.0492125	0.9672	5.87825e-05
Vascular dementia	rs115337854	5	114970497	C	A	2.6838e-06	0.67904	0.144672	0.9871	6.06672e-05
Vascular dementia	rs35341046	5	133295277	T	C	1.508e-07	-0.471424	0.0897681	0.9692	7.59459e-05
Vascular dementia	rs189780388	6	6745044	C	T	6.00869e-06	0.806885	0.178274	0.9881	5.64132e-05
Vascular dementia	rs1145778	6	90899211	T	C	5.56019e-07	-0.151413	0.0302468	0.504	6.90074e-05
Vascular dementia	rs78240756	6	161456961	G	A	9.83807e-06	0.291641	0.0659716	0.9672	5.38168e-05
Vascular dementia	rs2222628	7	46119904	T	A	4.37683e-06	0.142127	0.0309468	0.4851	5.80838e-05
Vascular dementia	rs12804247	11	86368300	G	T	2.25549e-06	0.258143	0.0545863	0.8936	6.15864e-05
Vascular dementia	rs7307916	12	31643223	T	A	4.45769e-06	0.584547	0.127385	0.2664	5.79876e-05
Vascular dementia	rs9562649	13	46291949	C	T	3.57108e-06	0.143581	0.0309782	0.5795	5.91581e-05
Vascular dementia	rs8002337	13	72675625	A	C	2.84951e-06	-0.272391	0.0581861	0.0835	6.03502e-05
Vascular dementia	rs2182542	13	91643083	G	A	9.48986e-06	0.196517	0.0443756	0.175	5.40066e-05
Vascular dementia	rs9559779	13	110362479	G	A	8.86156e-07	-0.152149	0.0309537	0.5696	6.65338e-05
Vascular dementia	rs117241576	16	13329681	A	G	2.93116e-06	-0.869847	0.18604	0.9622	6.02012e-05
Vascular dementia	rs75381851	17	15008128	A	G	2.04061e-06	0.367894	0.0774618	0.9831	6.21157e-05
Vascular dementia	rs11876375	18	49850029	G	C	9.40936e-06	-0.160615	0.0362536	0.8012	5.40511e-05
Vascular dementia	rs62118211	19	44599834	T	A	4.84685e-06	0.198832	0.0434956	0.8658	5.7546e-05
Vascular dementia	rs2972558	19	44852884	C	T	1.87098e-07	0.188833	0.0362323	0.2932	7.4798e-05
Vascular dementia	rs429358	19	44908684	T	C	6.49681e-70	0.654291	0.0370172	0.8449	0.000859646
Vascular dementia	rs2423040	20	4815984	T	C	4.56867e-07	-0.261019	0.0517525	0.8062	7.00502e-05
Vascular dementia	rs362044	22	22519977	A	G	3.64125e-06	0.158842	0.0343006	0.7664	5.90554e-05
Vascular dementia	rs59098711	22	40481000	T	C	6.66577e-06	-0.147452	0.0327372	0.8022	5.58666e-05
Frontotemporal dementia	rs12563597	1	56294505	C	T	9.99816e-07	-0.600699	0.1228	0.5467	6.64187e-05
Frontotemporal dementia	rs75647737	3	162933395	T	G	8.33163e-06	2.53813	0.569537	0.9891	5.51267e-05
Frontotemporal dementia	rs2977210	8	1616516	C	T	4.3724e-06	-0.678329	0.147693	0.7624	5.85514e-05
Frontotemporal dementia	rs139221309	12	102547032	G	A	4.59304e-06	2.36341	0.51574	0.9891	5.82899e-05
Frontotemporal dementia	rs4359451	16	78164014	T	C	6.07491e-06	-0.74609	0.164927	0.7624	5.68037e-05
Frontotemporal dementia	rs117306553	22	48403485	G	A	8.69521e-06	3.20802	0.72134	0.9811	5.49e-05

## Sheet: Table S4
Table S4. Mendelian Randomization analysis on the causal effect between gut microbiota and Dementia
Exposure	Outcome	Method	nSNP	Beta	Standard error	P value	OR(95%CI)	Q	Q_df	Q_pval	Egger_intercept	Egger_intercept_se	Egger_intercept_pval
Clostridiuminnocuumgroup	Dementia	MR Egger	8	0.0378534	0.227618	0.873381	1.039 (0.665-1.623)	7.40358	6	0.285131	-0.00599395	0.0307692	0.851976
	Dementia	Weighted median	8	0.00782051	0.0574498	0.89172	1.008 (0.901-1.128)	NA	NA	NA
	Dementia	Inverse variance weighted	8	-0.00559788	0.0421294	0.894293	0.994 (0.916-1.080)	7.4504	7	0.383536
	Dementia	Simple mode	8	-0.0802996	0.0824404	0.36249	0.923 (0.785-1.085)	NA	NA	NA
	Dementia	Weighted mode	8	-0.0565606	0.0879653	0.540714	0.945 (0.795-1.123)	NA	NA	NA
	Dementia	Outlier-corrected	8	NA	NA	NA	NA ( NA- NA)	NA	NA	NA
Eubacteriumbrachygroup	Dementia	MR Egger	10	-0.138467	0.153577	0.393597	0.871 (0.644-1.176)	5.58807	8	0.693264	0.0237267	0.0192793	0.253395
	Dementia	Weighted median	10	0.0169755	0.0516951	0.742627	1.017 (0.919-1.126)	NA	NA	NA
	Dementia	Inverse variance weighted	10	0.0445793	0.0382591	0.24394	1.046 (0.970-1.127)	7.10266	9	0.626432
	Dementia	Simple mode	10	-0.0316665	0.0887856	0.729563	0.969 (0.814-1.153)	NA	NA	NA
	Dementia	Weighted mode	10	-0.0316665	0.0861244	0.721608	0.969 (0.818-1.147)	NA	NA	NA
	Dementia	Outlier-corrected	10	NA	NA	NA	NA ( NA- NA)	NA	NA	NA
Eubacteriumcoprostanoligenesgroup	Dementia	MR Egger	12	-0.141398	0.309913	0.657958	0.868 (0.473-1.594)	12.5013	10	0.252903	0.00112939	0.0190474	0.953887
	Dementia	Weighted median	12	-0.151351	0.0993678	0.127723	0.860 (0.707-1.044)	NA	NA	NA
	Dementia	Inverse variance weighted	12	-0.123661	0.0772517	0.109431	0.884 (0.760-1.028)	12.5057	11	0.326852
	Dementia	Simple mode	12	-0.165488	0.172563	0.358162	0.847 (0.604-1.189)	NA	NA	NA
	Dementia	Weighted mode	12	-0.180955	0.165982	0.298926	0.834 (0.603-1.155)	NA	NA	NA
	Dementia	Outlier-corrected	12	NA	NA	NA	NA ( NA- NA)	NA	NA	NA
Eubacteriumeligensgroup	Dementia	MR Egger	6	0.162079	0.408549	0.711831	1.176 (0.528-2.619)	5.76206	4	0.217636	-0.00692564	0.032181	0.840132
	Dementia	Weighted median	6	0.116764	0.117233	0.319248	1.124 (0.893-1.414)	NA	NA	NA
	Dementia	Inverse variance weighted	6	0.0773586	0.0983046	0.431324	1.080 (0.891-1.310)	5.82878	5	0.323237
	Dementia	Simple mode	6	0.193939	0.209423	0.396912	1.214 (0.805-1.830)	NA	NA	NA
	Dementia	Weighted mode	6	0.199959	0.173147	0.300343	1.221 (0.870-1.715)	NA	NA	NA
	Dementia	Outlier-corrected	6	NA	NA	NA	NA ( NA- NA)	NA	NA	NA
Eubacteriumfissicatenagroup	Dementia	MR Egger	9	0.301555	0.303793	0.353954	1.352 (0.745-2.452)	14.5077	7	0.0428545	-0.0407513	0.039225	0.333395
	Dementia	Weighted median	9	-0.0163059	0.0569996	0.774825	0.984 (0.880-1.100)	NA	NA	NA
	Dementia	Inverse variance weighted	9	-0.00811927	0.0589485	0.89045	0.992 (0.884-1.113)	16.7446	8	0.032881
	Dementia	Simple mode	9	-0.030618	0.0821498	0.719046	0.970 (0.826-1.139)	NA	NA	NA
	Dementia	Weighted mode	9	-0.0249304	0.0788677	0.760013	0.975 (0.836-1.138)	NA	NA	NA
	Dementia	Outlier-corrected	9	NA	NA	NA	NA ( NA- NA)	NA	NA	NA
Eubacteriumhalliigroup	Dementia	MR Egger	14	0.0928716	0.143521	0.529754	1.097 (0.828-1.454)	17.7464	12	0.123612	-0.00646843	0.0116568	0.589154
	Dementia	Weighted median	14	-0.045791	0.08389	0.585172	0.955 (0.810-1.126)	NA	NA	NA
	Dementia	Inverse variance weighted	14	0.0230277	0.0671017	0.731466	1.023 (0.897-1.167)	18.2017	13	0.150009
	Dementia	Simple mode	14	-0.031958	0.131143	0.811276	0.969 (0.749-1.252)	NA	NA	NA
	Dementia	Weighted mode	14	-0.035276	0.103996	0.739872	0.965 (0.787-1.184)	NA	NA	NA
	Dementia	Outlier-corrected	14	NA	NA	NA	NA ( NA- NA)	NA	NA	NA
Eubacteriumnodatumgroup	Dementia	MR Egger	11	0.166385	0.148139	0.290432	1.181 (0.883-1.579)	5.04668	9	0.83022	-0.0281587	0.0215206	0.223146
	Dementia	Weighted median	11	-0.0217018	0.0444741	0.625575	0.979 (0.897-1.068)	NA	NA	NA
	Dementia	Inverse variance weighted	11	-0.0225014	0.0332517	0.498597	0.978 (0.916-1.044)	6.75873	10	0.748009
	Dementia	Simple mode	11	-0.0476195	0.0713895	0.519842	0.953 (0.829-1.097)	NA	NA	NA
	Dementia	Weighted mode	11	-0.021616	0.0672256	0.754418	0.979 (0.858-1.116)	NA	NA	NA
	Dementia	Outlier-corrected	11	NA	NA	NA	NA ( NA- NA)	NA	NA	NA
Eubacteriumoxidoreducensgroup	Dementia	MR Egger	5	0.307181	0.225392	0.266203	1.360 (0.874-2.115)	0.462932	3	0.926956	-0.0287394	0.0242984	0.322099
	Dementia	Weighted median	5	0.0347746	0.0793229	0.661101	1.035 (0.886-1.210)	NA	NA	NA
	Dementia	Inverse variance weighted	5	0.050491	0.0608433	0.406622	1.052 (0.934-1.185)	1.86187	4	0.761145
	Dementia	Simple mode	5	0.0293993	0.0992851	0.781883	1.030 (0.848-1.251)	NA	NA	NA
	Dementia	Weighted mode	5	0.0310935	0.0955815	0.761252	1.032 (0.855-1.244)	NA	NA	NA
	Dementia	Outlier-corrected	5	NA	NA	NA	NA ( NA- NA)	NA	NA	NA
Eubacteriumrectalegroup	Dementia	MR Egger	8	0.0672155	0.309802	0.835427	1.070 (0.583-1.963)	5.67512	6	0.460548	-0.00685151	0.0196128	0.738769
	Dementia	Weighted median	8	-0.0287997	0.116968	0.805513	0.972 (0.773-1.222)	NA	NA	NA
	Dementia	Inverse variance weighted	8	-0.0369146	0.084422	0.661921	0.964 (0.817-1.137)	5.79716	7	0.563624
	Dementia	Simple mode	8	-0.176778	0.188872	0.380448	0.838 (0.579-1.213)	NA	NA	NA
	Dementia	Weighted mode	8	-0.165649	0.171691	0.36678	0.847 (0.605-1.186)	NA	NA	NA
	Dementia	Outlier-corrected	8	NA	NA	NA	NA ( NA- NA)	NA	NA	NA
Eubacteriumruminantiumgroup	Dementia	MR Egger	18	-0.0952982	0.143137	0.515034	0.909 (0.687-1.204)	21.5024	16	0.159998	0.00540788	0.0137434	0.699153
	Dementia	Weighted median	18	0.0114	0.0519759	0.826391	1.011 (0.913-1.120)	NA	NA	NA
	Dementia	Inverse variance weighted	18	-0.0415458	0.0416708	0.318764	0.959 (0.884-1.041)	21.7105	17	0.196112
	Dementia	Simple mode	18	0.0472665	0.0951248	0.625632	1.048 (0.870-1.263)	NA	NA	NA
	Dementia	Weighted mode	18	0.0515093	0.0929784	0.586798	1.053 (0.877-1.263)	NA	NA	NA
	Dementia	Outlier-corrected	18	NA	NA	NA	NA ( NA- NA)	NA	NA	NA
Eubacteriumventriosumgroup	Dementia	MR Egger	15	-0.432253	0.263967	0.125485	0.649 (0.387-1.089)	11.203	13	0.593814	0.0380337	0.0197417	0.07618
	Dementia	Weighted median	15	0.0698433	0.082047	0.394625	1.072 (0.913-1.259)	NA	NA	NA
	Dementia	Inverse variance weighted	15	0.0633591	0.0610591	0.299424	1.065 (0.945-1.201)	14.9147	14	0.384013
	Dementia	Simple mode	15	0.0849739	0.139808	0.553059	1.089 (0.828-1.432)	NA	NA	NA
	Dementia	Weighted mode	15	0.0823085	0.131445	0.541271	1.086 (0.839-1.405)	NA	NA	NA
	Dementia	Outlier-corrected	15	NA	NA	NA	NA ( NA- NA)	NA	NA	NA
Eubacteriumxylanophilumgroup	Dementia	MR Egger	9	0.125086	0.366897	0.74316	1.133 (0.552-2.326)	24.6906	7	0.000860822	-0.00295968	0.029997	0.924169
	Dementia	Weighted median	9	0.0863781	0.0996253	0.385926	1.090 (0.897-1.325)	NA	NA	NA
	Dementia	Inverse variance weighted	9	0.0909622	0.114641	0.427516	1.095 (0.875-1.371)	24.7249	8	0.00173045
	Dementia	Simple mode	9	-0.0868679	0.1885	0.657184	0.917 (0.634-1.327)	NA	NA	NA
	Dementia	Weighted mode	9	0.0631287	0.142975	0.670516	1.065 (0.805-1.410)	NA	NA	NA
	Dementia	Outlier-corrected	9	0.0276626	0.104167	0.798229	1.028 (0.838-1.261)	NA	NA	NA
Ruminococcusgauvreauiigroup	Dementia	MR Egger	11	-0.232444	0.302495	0.461923	0.793 (0.438-1.434)	12.4322	9	0.190026	0.0136321	0.0221045	0.552702
	Dementia	Weighted median	11	-0.0262343	0.0897755	0.770118	0.974 (0.817-1.162)	NA	NA	NA
	Dementia	Inverse variance weighted	11	-0.0515629	0.0716955	0.472022	0.950 (0.825-1.093)	12.9576	10	0.226053
	Dementia	Simple mode	11	0.00622915	0.166522	0.970896	1.006 (0.726-1.395)	NA	NA	NA
	Dementia	Weighted mode	11	-0.00795382	0.155052	0.960099	0.992 (0.732-1.344)	NA	NA	NA
	Dementia	Outlier-corrected	11	NA	NA	NA	NA ( NA- NA)	NA	NA	NA
Ruminococcusgnavusgroup	Dementia	MR Egger	11	-0.249681	0.219607	0.284927	0.779 (0.507-1.198)	9.49721	9	0.392698	0.017692	0.024094	0.481464
	Dementia	Weighted median	11	-0.132512	0.0606748	0.0289639	0.876 (0.778-0.987)	NA	NA	NA
	Dementia	Inverse variance weighted	11	-0.0919713	0.0447345	0.0397884	0.912 (0.836-0.996)	10.0662	10	0.434706
	Dementia	Simple mode	11	-0.162655	0.108094	0.163298	0.850 (0.688-1.050)	NA	NA	NA
	Dementia	Weighted mode	11	-0.16805	0.112515	0.166151	0.845 (0.678-1.054)	NA	NA	NA
	Dementia	Outlier-corrected	11	NA	NA	NA	NA ( NA- NA)	NA	NA	NA
Ruminococcustorquesgroup	Dementia	MR Egger	7	-0.330666	0.513878	0.548264	0.718 (0.262-1.967)	14.5087	5	0.0126815	0.0205285	0.0343385	0.576
	Dementia	Weighted median	7	-0.219799	0.158761	0.166216	0.803 (0.588-1.096)	NA	NA	NA
	Dementia	Inverse variance weighted	7	-0.040372	0.15891	0.799452	0.960 (0.703-1.311)	15.5458	6	0.0164112
	Dementia	Simple mode	7	-0.343043	0.324903	0.331693	0.710 (0.375-1.341)	NA	NA	NA
	Dementia	Weighted mode	7	-0.343043	0.254427	0.226233	0.710 (0.431-1.168)	NA	NA	NA
	Dementia	Outlier-corrected	7	NA	NA	NA	NA ( NA- NA)	NA	NA	NA
Actinomyces	Dementia	MR Egger	7	-0.0363119	0.142199	0.808616	0.964 (0.730-1.274)	5.0984	5	0.40399	0.0133354	0.0160335	0.44346
	Dementia	Weighted median	7	0.104168	0.0826435	0.207507	1.110 (0.944-1.305)	NA	NA	NA
	Dementia	Inverse variance weighted	7	0.0715786	0.0576874	0.214679	1.074 (0.959-1.203)	5.80378	6	0.445526
	Dementia	Simple mode	7	0.0838831	0.123277	0.521601	1.088 (0.854-1.385)	NA	NA	NA
	Dementia	Weighted mode	7	0.116688	0.103799	0.303894	1.124 (0.917-1.377)	NA	NA	NA
	Dementia	Outlier-corrected	7	NA	NA	NA	NA ( NA- NA)	NA	NA	NA
Adlercreutzia	Dementia	MR Egger	8	-0.135785	0.377331	0.731282	0.873 (0.417-1.829)	11.198	6	0.0824477	-0.000332477	0.0333084	0.992359
	Dementia	Weighted median	8	-0.159405	0.0826471	0.0537632	0.853 (0.725-1.003)	NA	NA	NA
	Dementia	Inverse variance weighted	8	-0.139456	0.0779574	0.0736348	0.870 (0.747-1.013)	11.1981	7	0.130207
	Dementia	Simple mode	8	-0.165823	0.139038	0.271862	0.847 (0.645-1.113)	NA	NA	NA
	Dementia	Weighted mode	8	-0.162892	0.136257	0.270827	0.850 (0.651-1.110)	NA	NA	NA
	Dementia	Outlier-corrected	8	NA	NA	NA	NA ( NA- NA)	NA	NA	NA
Akkermansia	Dementia	MR Egger	11	-0.0130414	0.213031	0.952523	0.987 (0.650-1.499)	10.1811	9	0.336028	-0.00937624	0.0167293	0.588839
	Dementia	Weighted median	11	-0.115505	0.082833	0.163188	0.891 (0.757-1.048)	NA	NA	NA
	Dementia	Inverse variance weighted	11	-0.127055	0.0610417	0.0373939	0.881 (0.781-0.993)	10.5364	10	0.394757
	Dementia	Simple mode	11	-0.0935063	0.131327	0.492734	0.911 (0.704-1.178)	NA	NA	NA
	Dementia	Weighted mode	11	-0.0935063	0.116631	0.441345	0.911 (0.725-1.145)	NA	NA	NA
	Dementia	Outlier-corrected	11	NA	NA	NA	NA ( NA- NA)	NA	NA	NA
Alistipes	Dementia	MR Egger	12	0.220721	0.367236	0.561193	1.247 (0.607-2.561)	2.06348	10	0.99583	-0.0120793	0.0219909	0.594863
	Dementia	Weighted median	12	0.0461278	0.094659	0.626042	1.047 (0.870-1.261)	NA	NA	NA
	Dementia	Inverse variance weighted	12	0.0235104	0.0771853	0.760674	1.024 (0.880-1.191)	2.36519	11	0.996746
	Dementia	Simple mode	12	0.126729	0.166215	0.461836	1.135 (0.820-1.572)	NA	NA	NA
	Dementia	Weighted mode	12	0.113363	0.163797	0.503224	1.120 (0.812-1.544)	NA	NA	NA
	Dementia	Outlier-corrected	12	NA	NA	NA	NA ( NA- NA)	NA	NA	NA
Allisonella	Dementia	MR Egger	8	-0.187481	0.24643	0.475609	0.829 (0.511-1.344)	5.05317	6	0.537012	0.0176948	0.0350019	0.631211
	Dementia	Weighted median	8	-0.0938036	0.0478677	0.0500374	0.910 (0.829-1.000)	NA	NA	NA
	Dementia	Inverse variance weighted	8	-0.0642673	0.036389	0.0773757	0.938 (0.873-1.007)	5.30874	7	0.622342
	Dementia	Simple mode	8	-0.109182	0.0759197	0.193561	0.897 (0.773-1.040)	NA	NA	NA
	Dementia	Weighted mode	8	-0.102217	0.0712221	0.194368	0.903 (0.785-1.038)	NA	NA	NA
	Dementia	Outlier-corrected	8	NA	NA	NA	NA ( NA- NA)	NA	NA	NA
Alloprevotella	Dementia	MR Egger	5	0.43731	0.436041	0.389801	1.549 (0.659-3.640)	3.53553	3	0.316183	-0.0641885	0.0602413	0.364786
	Dementia	Weighted median	5	0.0140038	0.0622684	0.822062	1.014 (0.898-1.146)	NA	NA	NA
	Dementia	Inverse variance weighted	5	-0.024214	0.0510326	0.635157	0.976 (0.883-1.079)	4.87354	4	0.300521
	Dementia	Simple mode	5	0.017957	0.0746799	0.8218	1.018 (0.879-1.179)	NA	NA	NA
	Dementia	Weighted mode	5	0.0200999	0.0750457	0.80207	1.020 (0.881-1.182)	NA	NA	NA
	Dementia	Outlier-corrected	5	NA	NA	NA	NA ( NA- NA)	NA	NA	NA
Anaerofilum	Dementia	MR Egger	10	-0.049623	0.228192	0.833292	0.952 (0.608-1.488)	5.95581	8	0.652182	0.00646717	0.0250673	0.802926
	Dementia	Weighted median	10	0.0405144	0.0544936	0.457197	1.041 (0.936-1.159)	NA	NA	NA
	Dementia	Inverse variance weighted	10	0.00824168	0.0420254	0.844523	1.008 (0.929-1.095)	6.02237	9	0.737677
	Dementia	Simple mode	10	0.0369451	0.0883784	0.68572	1.038 (0.873-1.234)	NA	NA	NA
	Dementia	Weighted mode	10	0.0421982	0.0856452	0.634015	1.043 (0.882-1.234)	NA	NA	NA
	Dementia	Outlier-corrected	10	NA	NA	NA	NA ( NA- NA)	NA	NA	NA
Anaerostipes	Dementia	MR Egger	13	-0.317288	0.304877	0.320345	0.728 (0.401-1.323)	16.2685	11	0.131452	0.020784	0.0193609	0.306031
	Dementia	Weighted median	13	-0.0591667	0.0960724	0.53799	0.943 (0.781-1.138)	NA	NA	NA
	Dementia	Inverse variance weighted	13	-0.00268639	0.0845868	0.974664	0.997 (0.845-1.177)	17.9729	12	0.116517
	Dementia	Simple mode	13	-0.122971	0.186568	0.522266	0.884 (0.613-1.275)	NA	NA	NA
	Dementia	Weighted mode	13	-0.0949679	0.174209	0.595645	0.909 (0.646-1.280)	NA	NA	NA
	Dementia	Outlier-corrected	13	NA	NA	NA	NA ( NA- NA)	NA	NA	NA
Anaerotruncus	Dementia	MR Egger	13	0.209298	0.210633	0.341744	1.233 (0.816-1.863)	12.9926	11	0.293809	-0.0159783	0.0142736	0.286807
	Dementia	Weighted median	13	-0.0236929	0.094353	0.80173	0.977 (0.812-1.175)	NA	NA	NA
	Dementia	Inverse variance weighted	13	-0.0122735	0.0727898	0.866099	0.988 (0.856-1.139)	14.4727	12	0.271545
	Dementia	Simple mode	13	-0.0625471	0.171238	0.721271	0.939 (0.672-1.314)	NA	NA	NA
	Dementia	Weighted mode	13	-0.0169248	0.154359	0.914503	0.983 (0.727-1.331)	NA	NA	NA
	Dementia	Outlier-corrected	13	NA	NA	NA	NA ( NA- NA)	NA	NA	NA
Bacteroides	Dementia	MR Egger	8	0.600637	0.532954	0.302788	1.823 (0.641-5.182)	8.78423	6	0.186081	-0.0396115	0.0339213	0.287209
	Dementia	Weighted median	8	-7.58157e-05	0.116727	0.999482	1.000 (0.795-1.257)	NA	NA	NA
	Dementia	Inverse variance weighted	8	-0.0104846	0.10339	0.919226	0.990 (0.808-1.212)	10.7806	7	0.148478
	Dementia	Simple mode	8	-0.0741828	0.189286	0.706784	0.929 (0.641-1.346)	NA	NA	NA
	Dementia	Weighted mode	8	-0.0592745	0.204034	0.779842	0.942 (0.632-1.406)	NA	NA	NA
	Dementia	Outlier-corrected	8	NA	NA	NA	NA ( NA- NA)	NA	NA	NA
Barnesiella	Dementia	MR Egger	12	0.0273149	0.264005	0.919641	1.028 (0.613-1.724)	6.10412	10	0.806441	-0.0128366	0.0195932	0.527151
	Dementia	Weighted median	12	-0.113964	0.0819631	0.164399	0.892 (0.760-1.048)	NA	NA	NA
	Dementia	Inverse variance weighted	12	-0.140415	0.0644564	0.0293723	0.869 (0.766-0.986)	6.53335	11	0.835518
	Dementia	Simple mode	12	-0.0832655	0.132157	0.541529	0.920 (0.710-1.192)	NA	NA	NA
	Dementia	Weighted mode	12	-0.0898405	0.126242	0.491498	0.914 (0.714-1.171)	NA	NA	NA
	Dementia	Outlier-corrected	12	NA	NA	NA	NA ( NA- NA)	NA	NA	NA
Bifidobacterium	Dementia	MR Egger	12	-0.308492	0.137253	0.0483754	0.735 (0.561-0.961)	7.91671	10	0.636972	0.0181632	0.011169	0.134964
	Dementia	Weighted median	12	-0.0848365	0.0873708	0.331551	0.919 (0.774-1.090)	NA	NA	NA
	Dementia	Inverse variance weighted	12	-0.103988	0.0549934	0.0586357	0.901 (0.809-1.004)	10.5613	11	0.480713
	Dementia	Simple mode	12	0.059462	0.151508	0.70221	1.061 (0.789-1.428)	NA	NA	NA
	Dementia	Weighted mode	12	-0.0214644	0.149806	0.888659	0.979 (0.730-1.313)	NA	NA	NA
	Dementia	Outlier-corrected	12	NA	NA	NA	NA ( NA- NA)	NA	NA	NA
Bilophila	Dementia	MR Egger	13	-0.155789	0.310289	0.625512	0.856 (0.466-1.572)	11.444	11	0.406846	0.0171723	0.0224606	0.460626
	Dementia	Weighted median	13	0.0695906	0.0859512	0.41814	1.072 (0.906-1.269)	NA	NA	NA
	Dementia	Inverse variance weighted	13	0.076521	0.0617833	0.215516	1.080 (0.956-1.218)	12.0522	12	0.441498
	Dementia	Simple mode	13	0.131741	0.145592	0.383345	1.141 (0.858-1.518)	NA	NA	NA
	Dementia	Weighted mode	13	0.119266	0.156092	0.459582	1.127 (0.830-1.530)	NA	NA	NA
	Dementia	Outlier-corrected	13	NA	NA	NA	NA ( NA- NA)	NA	NA	NA
Blautia	Dementia	MR Egger	12	-0.162023	0.234403	0.505159	0.850 (0.537-1.346)	15.9048	10	0.102391	0.0140484	0.0164234	0.412361
	Dementia	Weighted median	12	0.00386321	0.107602	0.97136	1.004 (0.813-1.240)	NA	NA	NA
	Dementia	Inverse variance weighted	12	0.0226301	0.090229	0.801963	1.023 (0.857-1.221)	17.0685	11	0.105865
	Dementia	Simple mode	12	0.0486687	0.184773	0.797113	1.050 (0.731-1.508)	NA	NA	NA
	Dementia	Weighted mode	12	-0.00154977	0.183219	0.993403	0.998 (0.697-1.430)	NA	NA	NA
	Dementia	Outlier-corrected	12	NA	NA	NA	NA ( NA- NA)	NA	NA	NA
Butyricicoccus	Dementia	MR Egger	8	0.350839	0.149477	0.0572841	1.420 (1.060-1.904)	4.63189	6	0.591814	-0.0198419	0.0127327	0.170165
	Dementia	Weighted median	8	0.128561	0.106888	0.22907	1.137 (0.922-1.402)	NA	NA	NA
	Dementia	Inverse variance weighted	8	0.15004	0.0760873	0.048616	1.162 (1.001-1.349)	7.06031	7	0.422627
	Dementia	Simple mode	8	0.0273376	0.164981	0.873076	1.028 (0.744-1.420)	NA	NA	NA
	Dementia	Weighted mode	8	0.107877	0.151736	0.500111	1.114 (0.827-1.500)	NA	NA	NA
	Dementia	Outlier-corrected	8	NA	NA	NA	NA ( NA- NA)	NA	NA	NA
Butyricimonas	Dementia	MR Egger	13	0.177741	0.202858	0.399661	1.195 (0.803-1.778)	5.66255	11	0.894905	-0.0159823	0.0173461	0.37662
	Dementia	Weighted median	13	0.000779153	0.0740205	0.991601	1.001 (0.866-1.157)	NA	NA	NA
	Dementia	Inverse variance weighted	13	-0.00163045	0.0570261	0.977191	0.998 (0.893-1.116)	6.51148	12	0.88814
	Dementia	Simple mode	13	0.0873635	0.134976	0.529655	1.091 (0.838-1.422)	NA	NA	NA
	Dementia	Weighted mode	13	0.0873635	0.118277	0.474328	1.091 (0.865-1.376)	NA	NA	NA
	Dementia	Outlier-corrected	13	NA	NA	NA	NA ( NA- NA)	NA	NA	NA
Butyrivibrio	Dementia	MR Egger	15	0.256141	0.152781	0.117503	1.292 (0.958-1.743)	21.2126	13	0.0688284	-0.0369034	0.0218223	0.114638
	Dementia	Weighted median	15	0.0224419	0.0412319	0.586245	1.023 (0.943-1.109)	NA	NA	NA
	Dementia	Inverse variance weighted	15	0.00483664	0.0377591	0.898076	1.005 (0.933-1.082)	25.879	14	0.0268184
	Dementia	Simple mode	15	0.0626463	0.0845818	0.47114	1.065 (0.902-1.257)	NA	NA	NA
	Dementia	Weighted mode	15	0.0305903	0.0665024	0.652587	1.031 (0.905-1.175)	NA	NA	NA
	Dementia	Outlier-corrected	15	NA	NA	NA	NA ( NA- NA)	NA	NA	NA
CandidatusSoleaferrea	Dementia	MR Egger	9	0.150879	0.680235	0.830798	1.163 (0.307-4.411)	13.1169	7	0.0693108	-0.0219099	0.0634331	0.739939
	Dementia	Weighted median	9	-0.140447	0.0742802	0.0586553	0.869 (0.751-1.005)	NA	NA	NA
	Dementia	Inverse variance weighted	9	-0.0829472	0.0627978	0.186548	0.920 (0.814-1.041)	13.3405	8	0.10066
	Dementia	Simple mode	9	-0.185597	0.131259	0.195082	0.831 (0.642-1.074)	NA	NA	NA
	Dementia	Weighted mode	9	-0.180797	0.125237	0.186834	0.835 (0.653-1.067)	NA	NA	NA
	Dementia	Outlier-corrected	9	NA	NA	NA	NA ( NA- NA)	NA	NA	NA
Catenibacterium	Dementia	MR Egger	4	-0.6472	1.52145	0.711956	0.524 (0.027-10.328)	9.76726	2	0.0075695	0.0824976	0.195503	0.714075
	Dementia	Weighted median	4	-0.0033401	0.0719486	0.962973	0.997 (0.866- 1.148)	NA	NA	NA
	Dementia	Inverse variance weighted	4	-0.00723244	0.103444	0.94426	0.993 (0.811- 1.216)	10.6369	3	0.0138607
	Dementia	Simple mode	4	0.124793	0.167354	0.509969	1.133 (0.816- 1.573)	NA	NA	NA
	Dementia	Weighted mode	4	0.112219	0.169076	0.554322	1.119 (0.803- 1.558)	NA	NA	NA
	Dementia	Outlier-corrected	4	0.00949283	0.115468	0.94778	1.010 (0.805- 1.266)	NA	NA	NA
ChristensenellaceaeR	Dementia	MR Egger	8	0.187827	0.312298	0.569561	1.207 (0.654-2.225)	5.50581	6	0.480755	-0.00820624	0.0232312	0.735986
	Dementia	Weighted median	8	0.0641478	0.119888	0.592605	1.066 (0.843-1.349)	NA	NA	NA
	Dementia	Inverse variance weighted	8	0.0820808	0.0889632	0.356196	1.086 (0.912-1.292)	5.63059	7	0.583482
	Dementia	Simple mode	8	-0.0501547	0.196116	0.805504	0.951 (0.648-1.397)	NA	NA	NA
	Dementia	Weighted mode	8	-0.0165951	0.201728	0.936739	0.984 (0.662-1.461)	NA	NA	NA
	Dementia	Outlier-corrected	8	NA	NA	NA	NA ( NA- NA)	NA	NA	NA
Clostridiumsensustricto1	Dementia	MR Egger	6	0.12675	0.200713	0.562005	1.135 (0.766-1.682)	2.09655	4	0.718007	-0.020006	0.0193835	0.360333
	Dementia	Weighted median	6	-0.0304414	0.0924947	0.742069	0.970 (0.809-1.163)	NA	NA	NA
	Dementia	Inverse variance weighted	6	-0.0658936	0.0738093	0.371988	0.936 (0.810-1.082)	3.16181	5	0.675056
	Dementia	Simple mode	6	-0.109617	0.132307	0.445122	0.896 (0.691-1.161)	NA	NA	NA
	Dementia	Weighted mode	6	-0.0357632	0.124996	0.786266	0.965 (0.755-1.233)	NA	NA	NA
	Dementia	Outlier-corrected	6	NA	NA	NA	NA ( NA- NA)	NA	NA	NA
Collinsella	Dementia	MR Egger	9	-0.369942	0.373538	0.354982	0.691 (0.332-1.436)	10.9045	7	0.142841	0.0229878	0.0262031	0.409424
	Dementia	Weighted median	9	-0.0665814	0.118841	0.575306	0.936 (0.741-1.181)	NA	NA	NA
	Dementia	Inverse variance weighted	9	-0.0542233	0.0986394	0.582517	0.947 (0.781-1.149)	12.1034	8	0.14665
	Dementia	Simple mode	9	-0.143293	0.199829	0.493726	0.866 (0.586-1.282)	NA	NA	NA
	Dementia	Weighted mode	9	-0.132151	0.178106	0.479317	0.876 (0.618-1.242)	NA	NA	NA
	Dementia	Outlier-corrected	9	NA	NA	NA	NA ( NA- NA)	NA	NA	NA
Coprobacter	Dementia	MR Egger	11	-0.0332164	0.193051	0.867197	0.967 (0.663-1.412)	10.2637	9	0.32956	0.00551621	0.0204618	0.793558
	Dementia	Weighted median	11	-0.0390799	0.0649129	0.54715	0.962 (0.847-1.092)	NA	NA	NA
	Dementia	Inverse variance weighted	11	0.0170979	0.0470125	0.71609	1.017 (0.928-1.115)	10.3466	10	0.410628
	Dementia	Simple mode	11	-0.100891	0.108223	0.373164	0.904 (0.731-1.118)	NA	NA	NA
	Dementia	Weighted mode	11	-0.100891	0.114725	0.399814	0.904 (0.722-1.132)	NA	NA	NA
	Dementia	Outlier-corrected	11	NA	NA	NA	NA ( NA- NA)	NA	NA	NA
Coprococcus1	Dementia	MR Egger	12	0.127602	0.21112	0.559037	1.136 (0.751-1.718)	17.2026	10	0.0699988	-0.00185649	0.0155116	0.907104
	Dementia	Weighted median	12	0.0699765	0.096549	0.468589	1.072 (0.888-1.296)	NA	NA	NA
	Dementia	Inverse variance weighted	12	0.104395	0.0796842	0.190159	1.110 (0.950-1.298)	17.2273	11	0.10133
	Dementia	Simple mode	12	0.0237959	0.158051	0.88305	1.024 (0.751-1.396)	NA	NA	NA
	Dementia	Weighted mode	12	0.0352976	0.13327	0.796017	1.036 (0.798-1.345)	NA	NA	NA
	Dementia	Outlier-corrected	12	NA	NA	NA	NA ( NA- NA)	NA	NA	NA
Coprococcus2	Dementia	MR Egger	8	-0.194457	0.625578	0.766435	0.823 (0.242-2.806)	7.16648	6	0.305725	0.0146936	0.0448149	0.754147
	Dementia	Weighted median	8	0.00587536	0.0941369	0.950234	1.006 (0.836-1.210)	NA	NA	NA
	Dementia	Inverse variance weighted	8	0.00901004	0.0738104	0.902844	1.009 (0.873-1.166)	7.29488	7	0.398836
	Dementia	Simple mode	8	0.0285766	0.17443	0.874496	1.029 (0.731-1.448)	NA	NA	NA
	Dementia	Weighted mode	8	0.0234432	0.168313	0.893149	1.024 (0.736-1.424)	NA	NA	NA
	Dementia	Outlier-corrected	8	NA	NA	NA	NA ( NA- NA)	NA	NA	NA
Coprococcus3	Dementia	MR Egger	8	0.571683	0.647388	0.411185	1.771 (0.498-6.300)	10.4463	6	0.107073	-0.0396198	0.0375481	0.331969
	Dementia	Weighted median	8	-0.00882529	0.127078	0.944633	0.991 (0.773-1.272)	NA	NA	NA
	Dementia	Inverse variance weighted	8	-0.100575	0.115852	0.385319	0.904 (0.721-1.135)	12.3848	7	0.0885951
	Dementia	Simple mode	8	0.161694	0.238788	0.520059	1.176 (0.736-1.877)	NA	NA	NA
	Dementia	Weighted mode	8	0.122768	0.210341	0.577763	1.131 (0.749-1.708)	NA	NA	NA
	Dementia	Outlier-corrected	8	NA	NA	NA	NA ( NA- NA)	NA	NA	NA
DefluviitaleaceaeUCG011	Dementia	MR Egger	9	-0.159619	0.250559	0.544355	0.852 (0.522-1.393)	9.65094	7	0.209233	0.0334315	0.0250533	0.223839
	Dementia	Weighted median	9	0.214077	0.0789234	0.00667858	1.239 (1.061-1.446)	NA	NA	NA
	Dementia	Inverse variance weighted	9	0.161686	0.0726079	0.0259585	1.175 (1.020-1.355)	12.1059	8	0.146539
	Dementia	Simple mode	9	0.293874	0.156349	0.0969644	1.342 (0.988-1.823)	NA	NA	NA
	Dementia	Weighted mode	9	0.302305	0.140154	0.0630888	1.353 (1.028-1.781)	NA	NA	NA
	Dementia	Outlier-corrected	9	NA	NA	NA	NA ( NA- NA)	NA	NA	NA
Desulfovibrio	Dementia	MR Egger	10	-0.168716	0.17119	0.353219	0.845 (0.604-1.182)	8.00269	8	0.433208	0.0216946	0.0167846	0.232254
	Dementia	Weighted median	10	0.0281324	0.0798254	0.72452	1.029 (0.880-1.203)	NA	NA	NA
	Dementia	Inverse variance weighted	10	0.0395938	0.0598337	0.508143	1.040 (0.925-1.170)	9.67387	9	0.377526
	Dementia	Simple mode	10	0.17632	0.134857	0.223469	1.193 (0.916-1.554)	NA	NA	NA
	Dementia	Weighted mode	10	0.183977	0.144037	0.233464	1.202 (0.906-1.594)	NA	NA	NA
	Dementia	Outlier-corrected	10	NA	NA	NA	NA ( NA- NA)	NA	NA	NA
Dialister	Dementia	MR Egger	11	-0.0193583	0.253267	0.940746	0.981 (0.597-1.611)	6.86485	9	0.651188	0.0059888	0.0186355	0.755272
	Dementia	Weighted median	11	0.0151708	0.0822072	0.853587	1.015 (0.864-1.193)	NA	NA	NA
	Dementia	Inverse variance weighted	11	0.0595674	0.0618638	0.335608	1.061 (0.940-1.198)	6.96813	10	0.728451
	Dementia	Simple mode	11	0.019655	0.128257	0.881252	1.020 (0.793-1.311)	NA	NA	NA
	Dementia	Weighted mode	11	0.016057	0.128729	0.903205	1.016 (0.790-1.308)	NA	NA	NA
	Dementia	Outlier-corrected	11	NA	NA	NA	NA ( NA- NA)	NA	NA	NA
Dorea	Dementia	MR Egger	10	-0.368138	0.219945	0.132709	0.692 (0.450-1.065)	3.60858	8	0.890601	0.0250923	0.0145091	0.12199
	Dementia	Weighted median	10	0.027213	0.103328	0.792268	1.028 (0.839-1.258)	NA	NA	NA
	Dementia	Inverse variance weighted	10	-0.0132934	0.0792206	0.866739	0.987 (0.845-1.153)	6.59946	9	0.678742
	Dementia	Simple mode	10	0.0902909	0.183144	0.633813	1.094 (0.764-1.567)	NA	NA	NA
	Dementia	Weighted mode	10	0.0541813	0.164713	0.749724	1.056 (0.764-1.458)	NA	NA	NA
	Dementia	Outlier-corrected	10	NA	NA	NA	NA ( NA- NA)	NA	NA	NA
Eggerthella	Dementia	MR Egger	9	0.0878431	0.203423	0.678858	1.092 (0.733-1.627)	3.3979	7	0.845918	-0.0066635	0.0223054	0.773813
	Dementia	Weighted median	9	0.020813	0.0567188	0.713657	1.021 (0.914-1.141)	NA	NA	NA
	Dementia	Inverse variance weighted	9	0.0285894	0.045165	0.526734	1.029 (0.942-1.124)	3.48715	8	0.900185
	Dementia	Simple mode	9	-0.0026949	0.0842799	0.975275	0.997 (0.845-1.176)	NA	NA	NA
	Dementia	Weighted mode	9	0.00458698	0.0828926	0.957227	1.005 (0.854-1.182)	NA	NA	NA
	Dementia	Outlier-corrected	9	NA	NA	NA	NA ( NA- NA)	NA	NA	NA
Eisenbergiella	Dementia	MR Egger	11	-0.109107	0.36143	0.769606	0.897 (0.442-1.821)	12.0319	9	0.211514	0.00625945	0.0377629	0.872012
	Dementia	Weighted median	11	-0.0837427	0.0613828	0.172483	0.920 (0.815-1.037)	NA	NA	NA
	Dementia	Inverse variance weighted	11	-0.049748	0.0464402	0.284067	0.951 (0.869-1.042)	12.0687	10	0.280487
	Dementia	Simple mode	11	-0.140129	0.100364	0.192872	0.869 (0.714-1.058)	NA	NA	NA
	Dementia	Weighted mode	11	-0.118039	0.0946197	0.240634	0.889 (0.738-1.070)	NA	NA	NA
	Dementia	Outlier-corrected	11	NA	NA	NA	NA ( NA- NA)	NA	NA	NA
Enterorhabdus	Dementia	MR Egger	6	-0.0270408	0.184195	0.890388	0.973 (0.678-1.397)	4.31818	4	0.364654	0.00339665	0.0239215	0.893951
	Dementia	Weighted median	6	0.0402052	0.0856126	0.638628	1.041 (0.880-1.231)	NA	NA	NA
	Dementia	Inverse variance weighted	6	-0.00284421	0.0672954	0.966288	0.997 (0.874-1.138)	4.33994	5	0.50158
	Dementia	Simple mode	6	0.0474668	0.105048	0.670299	1.049 (0.853-1.288)	NA	NA	NA
	Dementia	Weighted mode	6	0.0403787	0.103945	0.713664	1.041 (0.849-1.276)	NA	NA	NA
	Dementia	Outlier-corrected	6	NA	NA	NA	NA ( NA- NA)	NA	NA	NA
Erysipelatoclostridium	Dementia	MR Egger	15	0.0739767	0.183315	0.693104	1.077 (0.752-1.542)	9.9688	13	0.696484	-0.00557607	0.0147082	0.710724
	Dementia	Weighted median	15	0.0421509	0.0657473	0.521455	1.043 (0.917-1.187)	NA	NA	NA
	Dementia	Inverse variance weighted	15	0.00678749	0.0468492	0.884806	1.007 (0.918-1.104)	10.1125	14	0.753911
	Dementia	Simple mode	15	0.0949367	0.114535	0.421074	1.100 (0.878-1.376)	NA	NA	NA
	Dementia	Weighted mode	15	0.0836018	0.113567	0.473796	1.087 (0.870-1.358)	NA	NA	NA
	Dementia	Outlier-corrected	15	NA	NA	NA	NA ( NA- NA)	NA	NA	NA
ErysipelotrichaceaeUCG003	Dementia	MR Egger	16	-0.0730614	0.158304	0.651511	0.930 (0.682-1.268)	16.2668	14	0.297353	0.00733241	0.0137845	0.603113
	Dementia	Weighted median	16	-0.0542317	0.0787887	0.491253	0.947 (0.812-1.105)	NA	NA	NA
	Dementia	Inverse variance weighted	16	0.00533668	0.0563799	0.924588	1.005 (0.900-1.123)	16.5956	15	0.343609
	Dementia	Simple mode	16	-0.159346	0.153156	0.314628	0.853 (0.632-1.151)	NA	NA	NA
	Dementia	Weighted mode	16	-0.154003	0.137293	0.279623	0.857 (0.655-1.122)	NA	NA	NA
	Dementia	Outlier-corrected	16	NA	NA	NA	NA ( NA- NA)	NA	NA	NA
Escherichia	Dementia	MR Egger	10	-0.0909545	0.212792	0.680335	0.913 (0.602-1.386)	6.29734	8	0.613964	0.00539738	0.0158581	0.742354
	Dementia	Weighted median	10	-0.0405594	0.0894975	0.650412	0.960 (0.806-1.144)	NA	NA	NA
	Dementia	Inverse variance weighted	10	-0.0223814	0.0684697	0.743758	0.978 (0.855-1.118)	6.41318	9	0.697958
	Dementia	Simple mode	10	-0.0682334	0.140185	0.638077	0.934 (0.710-1.229)	NA	NA	NA
	Dementia	Weighted mode	10	-0.0635676	0.152547	0.686654	0.938 (0.696-1.265)	NA	NA	NA
	Dementia	Outlier-corrected	10	NA	NA	NA	NA ( NA- NA)	NA	NA	NA
Faecalibacterium	Dementia	MR Egger	10	-0.0660619	0.179775	0.7228	0.936 (0.658-1.331)	18.744	8	0.0162905	0.0117497	0.018658	0.546426
	Dementia	Weighted median	10	-0.041766	0.086736	0.63014	0.959 (0.809-1.137)	NA	NA	NA
	Dementia	Inverse variance weighted	10	0.0311379	0.0890269	0.72652	1.032 (0.866-1.228)	19.6731	9	0.0200403
	Dementia	Simple mode	10	0.0958663	0.134183	0.493066	1.101 (0.846-1.432)	NA	NA	NA
	Dementia	Weighted mode	10	0.00423258	0.0903169	0.963645	1.004 (0.841-1.199)	NA	NA	NA
	Dementia	Outlier-corrected	10	NA	NA	NA	NA ( NA- NA)	NA	NA	NA
FamilyXIIIAD3011group	Dementia	MR Egger	13	-0.343828	0.468303	0.478186	0.709 (0.283-1.775)	28.2141	11	0.00300159	0.0289148	0.0377917	0.460307
	Dementia	Weighted median	13	-0.107405	0.0986729	0.276378	0.898 (0.740-1.090)	NA	NA	NA
	Dementia	Inverse variance weighted	13	0.00645092	0.0968376	0.946887	1.006 (0.832-1.217)	29.7156	12	0.00308118
	Dementia	Simple mode	13	-0.134523	0.190468	0.493502	0.874 (0.602-1.270)	NA	NA	NA
	Dementia	Weighted mode	13	-0.121053	0.157913	0.458147	0.886 (0.650-1.207)	NA	NA	NA
	Dementia	Outlier-corrected	13	NA	NA	NA	NA ( NA- NA)	NA	NA	NA
FamilyXIIIUCG001	Dementia	MR Egger	8	-0.0759707	0.219868	0.741489	0.927 (0.602-1.426)	1.85442	6	0.932588	-0.000411663	0.0185237	0.98299
	Dementia	Weighted median	8	-0.0463955	0.0911454	0.610733	0.955 (0.798-1.141)	NA	NA	NA
	Dementia	Inverse variance weighted	8	-0.0805887	0.0718496	0.262019	0.923 (0.801-1.062)	1.85492	7	0.967432
	Dementia	Simple mode	8	-0.0308343	0.126517	0.814439	0.970 (0.757-1.243)	NA	NA	NA
	Dementia	Weighted mode	8	-0.0254707	0.129796	0.850001	0.975 (0.756-1.257)	NA	NA	NA
	Dementia	Outlier-corrected	8	NA	NA	NA	NA ( NA- NA)	NA	NA	NA
Flavonifractor	Dementia	MR Egger	5	-0.259397	0.339222	0.500109	0.772 (0.397-1.500)	0.713971	3	0.869913	0.0273674	0.0277679	0.397009
	Dementia	Weighted median	5	0.0723418	0.11283	0.521419	1.075 (0.862-1.341)	NA	NA	NA
	Dementia	Inverse variance weighted	5	0.0643421	0.0847049	0.447492	1.066 (0.903-1.259)	1.68533	4	0.79338
	Dementia	Simple mode	5	0.0506901	0.139499	0.734716	1.052 (0.800-1.383)	NA	NA	NA
	Dementia	Weighted mode	5	0.0478885	0.153231	0.770256	1.049 (0.777-1.417)	NA	NA	NA
	Dementia	Outlier-corrected	5	NA	NA	NA	NA ( NA- NA)	NA	NA	NA
Fusicatenibacter	Dementia	MR Egger	18	-0.322298	0.270151	0.25025	0.724 (0.427-1.230)	24.3481	16	0.0821729	0.020515	0.0182186	0.276752
	Dementia	Weighted median	18	-0.0800916	0.0861883	0.352753	0.923 (0.780-1.093)	NA	NA	NA
	Dementia	Inverse variance weighted	18	-0.0291393	0.0726998	0.688555	0.971 (0.842-1.120)	26.2776	17	0.0695485
	Dementia	Simple mode	18	-0.0724494	0.156252	0.648765	0.930 (0.685-1.263)	NA	NA	NA
	Dementia	Weighted mode	18	-0.0767014	0.13587	0.579774	0.926 (0.710-1.209)	NA	NA	NA
	Dementia	Outlier-corrected	18	NA	NA	NA	NA ( NA- NA)	NA	NA	NA
Gordonibacter	Dementia	MR Egger	11	-0.030868	0.177082	0.865476	0.970 (0.685-1.372)	13.1446	9	0.156171	0.00256429	0.026455	0.924906
	Dementia	Weighted median	11	0.0139123	0.0493517	0.778019	1.014 (0.921-1.117)	NA	NA	NA
	Dementia	Inverse variance weighted	11	-0.0141883	0.0396695	0.720595	0.986 (0.912-1.066)	13.1583	10	0.214953
	Dementia	Simple mode	11	0.0460255	0.0927528	0.630467	1.047 (0.873-1.256)	NA	NA	NA
	Dementia	Weighted mode	11	0.0475502	0.0848782	0.587661	1.049 (0.888-1.239)	NA	NA	NA
	Dementia	Outlier-corrected	11	NA	NA	NA	NA ( NA- NA)	NA	NA	NA
Haemophilus	Dementia	MR Egger	9	-0.131773	0.114268	0.286683	0.877 (0.701-1.097)	6.37628	7	0.496563	0.00707423	0.0134387	0.614867
	Dementia	Weighted median	9	-0.106078	0.0691544	0.125048	0.899 (0.785-1.030)	NA	NA	NA
	Dementia	Inverse variance weighted	9	-0.0779953	0.0511904	0.127601	0.925 (0.837-1.023)	6.65338	8	0.574449
	Dementia	Simple mode	9	-0.111802	0.0995869	0.294145	0.894 (0.736-1.087)	NA	NA	NA
	Dementia	Weighted mode	9	-0.11577	0.0879193	0.224381	0.891 (0.750-1.058)	NA	NA	NA
	Dementia	Outlier-corrected	9	NA	NA	NA	NA ( NA- NA)	NA	NA	NA
Holdemanella	Dementia	MR Egger	11	-0.00102243	0.126445	0.993725	0.999 (0.780-1.280)	6.44399	9	0.69479	0.00224683	0.0137858	0.874133
	Dementia	Weighted median	11	0.0024692	0.0585594	0.966367	1.002 (0.894-1.124)	NA	NA	NA
	Dementia	Inverse variance weighted	11	0.0182833	0.04424	0.679405	1.018 (0.934-1.111)	6.47056	10	0.774302
	Dementia	Simple mode	11	-0.0592135	0.0882814	0.51758	0.943 (0.793-1.121)	NA	NA	NA
	Dementia	Weighted mode	11	-0.0468646	0.0832757	0.58599	0.954 (0.811-1.123)	NA	NA	NA
	Dementia	Outlier-corrected	11	NA	NA	NA	NA ( NA- NA)	NA	NA	NA
Holdemania	Dementia	MR Egger	14	0.0957293	0.181081	0.606684	1.100 (0.772-1.569)	20.2336	12	0.0627943	-0.0117077	0.0174847	0.515794
	Dementia	Weighted median	14	-0.00306706	0.068765	0.964424	0.997 (0.871-1.141)	NA	NA	NA
	Dementia	Inverse variance weighted	14	-0.0183094	0.0602	0.761019	0.982 (0.873-1.105)	20.9896	13	0.073135
	Dementia	Simple mode	14	-0.00455992	0.107537	0.966822	0.995 (0.806-1.229)	NA	NA	NA
	Dementia	Weighted mode	14	-0.0075897	0.0933794	0.936459	0.992 (0.826-1.192)	NA	NA	NA
	Dementia	Outlier-corrected	14	NA	NA	NA	NA ( NA- NA)	NA	NA	NA
Howardella	Dementia	MR Egger	9	-0.175968	0.142676	0.257254	0.839 (0.634-1.109)	2.32605	7	0.939617	0.0244202	0.0221238	0.306174
	Dementia	Weighted median	9	-0.0270708	0.046159	0.55756	0.973 (0.889-1.065)	NA	NA	NA
	Dementia	Inverse variance weighted	9	-0.0235341	0.0358477	0.5115	0.977 (0.910-1.048)	3.54442	8	0.895715
	Dementia	Simple mode	9	-0.0220342	0.0726198	0.769311	0.978 (0.848-1.128)	NA	NA	NA
	Dementia	Weighted mode	9	-0.0317352	0.0635085	0.630738	0.969 (0.855-1.097)	NA	NA	NA
	Dementia	Outlier-corrected	9	NA	NA	NA	NA ( NA- NA)	NA	NA	NA
Hungatella	Dementia	MR Egger	5	-0.169604	0.430421	0.719889	0.844 (0.363-1.962)	5.04857	3	0.168275	0.0213511	0.0557389	0.72721
	Dementia	Weighted median	5	-0.0120446	0.0736302	0.87006	0.988 (0.855-1.141)	NA	NA	NA
	Dementia	Inverse variance weighted	5	-0.0069873	0.0629759	0.911654	0.993 (0.878-1.123)	5.2955	4	0.258299
	Dementia	Simple mode	5	0.0396337	0.107052	0.729983	1.040 (0.844-1.283)	NA	NA	NA
	Dementia	Weighted mode	5	0.0103634	0.0875812	0.911511	1.010 (0.851-1.200)	NA	NA	NA
	Dementia	Outlier-corrected	5	NA	NA	NA	NA ( NA- NA)	NA	NA	NA
Intestinibacter	Dementia	MR Egger	15	-0.28749	0.193106	0.160403	0.750 (0.514-1.095)	16.9648	13	0.200918	0.0178699	0.0154052	0.266913
	Dementia	Weighted median	15	-0.00297536	0.0765453	0.968994	0.997 (0.858-1.158)	NA	NA	NA
	Dementia	Inverse variance weighted	15	-0.0743422	0.0601108	0.216178	0.928 (0.825-1.044)	18.7208	14	0.175896
	Dementia	Simple mode	15	0.0388993	0.139629	0.784632	1.040 (0.791-1.367)	NA	NA	NA
	Dementia	Weighted mode	15	0.0771614	0.149495	0.613807	1.080 (0.806-1.448)	NA	NA	NA
	Dementia	Outlier-corrected	15	NA	NA	NA	NA ( NA- NA)	NA	NA	NA
Intestinimonas	Dementia	MR Egger	16	0.343988	0.138152	0.0259671	1.411 (1.076-1.849)	8.33097	14	0.871381	-0.0208562	0.0118518	0.100273
	Dementia	Weighted median	16	0.0826972	0.0684231	0.22681	1.086 (0.950-1.242)	NA	NA	NA
	Dementia	Inverse variance weighted	16	0.11717	0.049727	0.0184599	1.124 (1.020-1.239)	11.4277	15	0.721729
	Dementia	Simple mode	16	0.0887508	0.108585	0.426525	1.093 (0.883-1.352)	NA	NA	NA
	Dementia	Weighted mode	16	0.118717	0.103764	0.27051	1.126 (0.919-1.380)	NA	NA	NA
	Dementia	Outlier-corrected	16	NA	NA	NA	NA ( NA- NA)	NA	NA	NA
Lachnoclostridium	Dementia	MR Egger	13	-0.387181	0.329594	0.26491	0.679 (0.356-1.295)	22.9076	11	0.0182128	0.0283296	0.0220836	0.225922
	Dementia	Weighted median	13	-0.029371	0.106141	0.781998	0.971 (0.789-1.196)	NA	NA	NA
	Dementia	Inverse variance weighted	13	0.0169326	0.0995117	0.864887	1.017 (0.837-1.236)	26.3347	12	0.00962176
	Dementia	Simple mode	13	0.0271595	0.20565	0.89712	1.028 (0.687-1.538)	NA	NA	NA
	Dementia	Weighted mode	13	0.022579	0.169404	0.896177	1.023 (0.734-1.426)	NA	NA	NA
	Dementia	Outlier-corrected	13	NA	NA	NA	NA ( NA- NA)	NA	NA	NA
Lachnospira	Dementia	MR Egger	6	-0.767741	0.612305	0.278175	0.464 (0.140-1.541)	1.6402	4	0.80155	0.0401538	0.0364632	0.332614
	Dementia	Weighted median	6	-0.0771696	0.129398	0.550925	0.926 (0.718-1.193)	NA	NA	NA
	Dementia	Inverse variance weighted	6	-0.103177	0.103562	0.319113	0.902 (0.736-1.105)	2.85287	5	0.722657
	Dementia	Simple mode	6	0.0119532	0.194722	0.95343	1.012 (0.691-1.482)	NA	NA	NA
	Dementia	Weighted mode	6	-0.0106551	0.189202	0.957271	0.989 (0.683-1.434)	NA	NA	NA
	Dementia	Outlier-corrected	6	NA	NA	NA	NA ( NA- NA)	NA	NA	NA
LachnospiraceaeFCS020group	Dementia	MR Egger	12	-0.234295	0.16734	0.191732	0.791 (0.570-1.098)	11.248	10	0.338528	0.00952373	0.0123779	0.459434
	Dementia	Weighted median	12	-0.104794	0.0796788	0.18844	0.901 (0.770-1.053)	NA	NA	NA
	Dementia	Inverse variance weighted	12	-0.115039	0.0618996	0.0631002	0.891 (0.789-1.006)	11.9139	11	0.370153
	Dementia	Simple mode	12	-0.0324604	0.125796	0.801141	0.968 (0.757-1.239)	NA	NA	NA
	Dementia	Weighted mode	12	-0.0769753	0.116115	0.521029	0.926 (0.737-1.163)	NA	NA	NA
	Dementia	Outlier-corrected	12	NA	NA	NA	NA ( NA- NA)	NA	NA	NA
LachnospiraceaeNC2004group	Dementia	MR Egger	9	-0.0469684	0.22251	0.838835	0.954 (0.617-1.476)	8.64809	7	0.278919	0.00836368	0.025609	0.753525
	Dementia	Weighted median	9	0.0176124	0.0659394	0.789392	1.018 (0.894-1.158)	NA	NA	NA
	Dementia	Inverse variance weighted	9	0.0234697	0.0515738	0.649059	1.024 (0.925-1.133)	8.77986	8	0.361206
	Dementia	Simple mode	9	-0.0800789	0.11367	0.501122	0.923 (0.739-1.153)	NA	NA	NA
	Dementia	Weighted mode	9	-0.0418077	0.118279	0.732873	0.959 (0.761-1.209)	NA	NA	NA
	Dementia	Outlier-corrected	9	NA	NA	NA	NA ( NA- NA)	NA	NA	NA
LachnospiraceaeND3007group	Dementia	MR Egger	3	-0.166958	2.35963	0.95503	0.846 (0.008-86.308)	0.120464	1	0.728532	0.0136567	0.138627	0.937486
	Dementia	Weighted median	3	0.0337065	0.170503	0.843289	1.034 (0.740- 1.445)	NA	NA	NA
	Dementia	Inverse variance weighted	3	0.0650904	0.139579	0.640976	1.067 (0.812- 1.403)	0.130169	2	0.936988
	Dementia	Simple mode	3	0.0292983	0.179451	0.885315	1.030 (0.724- 1.464)	NA	NA	NA
	Dementia	Weighted mode	3	0.0286242	0.189713	0.893913	1.029 (0.709- 1.493)	NA	NA	NA
LachnospiraceaeNK4A136group	Dementia	MR Egger	15	0.0809732	0.105545	0.456678	1.084 (0.882-1.334)	12.1935	13	0.511848	-0.00583424	0.00784761	0.470438
	Dementia	Weighted median	15	-0.0368146	0.081505	0.651496	0.964 (0.822-1.131)	NA	NA	NA
	Dementia	Inverse variance weighted	15	0.0130615	0.0528717	0.804877	1.013 (0.913-1.124)	12.7462	14	0.546601
	Dementia	Simple mode	15	-0.109378	0.122847	0.388317	0.896 (0.705-1.140)	NA	NA	NA
	Dementia	Weighted mode	15	-0.0506883	0.0931123	0.594746	0.951 (0.792-1.141)	NA	NA	NA
	Dementia	Outlier-corrected	15	NA	NA	NA	NA ( NA- NA)	NA	NA	NA
LachnospiraceaeUCG001	Dementia	MR Egger	13	-0.167379	0.246032	0.51037	0.846 (0.522-1.370)	14.5442	11	0.204329	0.0187038	0.0223985	0.421458
	Dementia	Weighted median	13	0.018718	0.0689172	0.785928	1.019 (0.890-1.166)	NA	NA	NA
	Dementia	Inverse variance weighted	13	0.0325331	0.0560063	0.561319	1.033 (0.926-1.153)	15.4662	12	0.216927
	Dementia	Simple mode	13	-0.0179085	0.125937	0.88928	0.982 (0.767-1.257)	NA	NA	NA
	Dementia	Weighted mode	13	-0.0385121	0.123537	0.760584	0.962 (0.755-1.226)	NA	NA	NA
	Dementia	Outlier-corrected	13	NA	NA	NA	NA ( NA- NA)	NA	NA	NA
LachnospiraceaeUCG004	Dementia	MR Egger	12	0.0595331	0.276517	0.833864	1.061 (0.617-1.825)	6.96033	10	0.729185	-0.00296353	0.0177614	0.870812
	Dementia	Weighted median	12	0.0620576	0.0844649	0.462513	1.064 (0.902-1.256)	NA	NA	NA
	Dementia	Inverse variance weighted	12	0.0147577	0.0666946	0.82488	1.015 (0.891-1.157)	6.98817	11	0.800041
	Dementia	Simple mode	12	0.125723	0.154589	0.433313	1.134 (0.838-1.535)	NA	NA	NA
	Dementia	Weighted mode	12	0.121368	0.152805	0.443837	1.129 (0.837-1.523)	NA	NA	NA
	Dementia	Outlier-corrected	12	NA	NA	NA	NA ( NA- NA)	NA	NA	NA
LachnospiraceaeUCG008	Dementia	MR Egger	10	-0.0782273	0.237263	0.750088	0.925 (0.581-1.472)	5.30632	8	0.724391	0.00352327	0.0246512	0.889884
	Dementia	Weighted median	10	-0.0907355	0.0622609	0.145021	0.913 (0.808-1.032)	NA	NA	NA
	Dementia	Inverse variance weighted	10	-0.0449838	0.046838	0.336848	0.956 (0.872-1.048)	5.32674	9	0.804946
	Dementia	Simple mode	10	-0.102266	0.0942115	0.305921	0.903 (0.751-1.086)	NA	NA	NA
	Dementia	Weighted mode	10	-0.103228	0.0946328	0.30369	0.902 (0.749-1.086)	NA	NA	NA
	Dementia	Outlier-corrected	10	NA	NA	NA	NA ( NA- NA)	NA	NA	NA
LachnospiraceaeUCG010	Dementia	MR Egger	10	0.215304	0.212994	0.341685	1.240 (0.817-1.883)	2.26264	8	0.971883	-0.0181356	0.0163024	0.298254
	Dementia	Weighted median	10	-0.0390861	0.0888319	0.659937	0.962 (0.808-1.145)	NA	NA	NA
	Dementia	Inverse variance weighted	10	-0.00860275	0.0696817	0.901744	0.991 (0.865-1.137)	3.50018	9	0.941135
	Dementia	Simple mode	10	-0.0691199	0.145136	0.645251	0.933 (0.702-1.240)	NA	NA	NA
	Dementia	Weighted mode	10	-0.0624001	0.144166	0.675321	0.940 (0.708-1.246)	NA	NA	NA
	Dementia	Outlier-corrected	10	NA	NA	NA	NA ( NA- NA)	NA	NA	NA
Lactobacillus	Dementia	MR Egger	8	0.0319677	0.166017	0.853658	1.032 (0.746-1.430)	11.0333	6	0.0873513	-0.017127	0.0192296	0.407406
	Dementia	Weighted median	8	-0.0324491	0.0647722	0.61639	0.968 (0.853-1.099)	NA	NA	NA
	Dementia	Inverse variance weighted	8	-0.104271	0.0635653	0.100925	0.901 (0.795-1.021)	12.4921	7	0.0854941
	Dementia	Simple mode	8	-0.0222053	0.0956539	0.823068	0.978 (0.811-1.180)	NA	NA	NA
	Dementia	Weighted mode	8	-0.00332259	0.0729812	0.964959	0.997 (0.864-1.150)	NA	NA	NA
	Dementia	Outlier-corrected	8	NA	NA	NA	NA ( NA- NA)	NA	NA	NA
Lactococcus	Dementia	MR Egger	8	-0.181786	0.287086	0.549955	0.834 (0.475-1.464)	12.5741	6	0.0503203	0.0201508	0.0393717	0.627069
	Dementia	Weighted median	8	-0.0117339	0.0615829	0.848887	0.988 (0.876-1.115)	NA	NA	NA
	Dementia	Inverse variance weighted	8	-0.0383833	0.0591709	0.516542	0.962 (0.857-1.081)	13.1231	7	0.0691659
	Dementia	Simple mode	8	0.0110707	0.102357	0.916905	1.011 (0.827-1.236)	NA	NA	NA
	Dementia	Weighted mode	8	-0.000130008	0.0961342	0.998959	1.000 (0.828-1.207)	NA	NA	NA
	Dementia	Outlier-corrected	8	NA	NA	NA	NA ( NA- NA)	NA	NA	NA
Marvinbryantia	Dementia	MR Egger	10	-0.0586731	0.314378	0.856595	0.943 (0.509-1.746)	11.5967	8	0.170126	-0.0030587	0.0270369	0.912714
	Dementia	Weighted median	10	-0.100106	0.100835	0.320822	0.905 (0.742-1.102)	NA	NA	NA
	Dementia	Inverse variance weighted	10	-0.093062	0.075677	0.2188	0.911 (0.786-1.057)	11.6152	9	0.23588
	Dementia	Simple mode	10	-0.255472	0.189798	0.211219	0.775 (0.534-1.124)	NA	NA	NA
	Dementia	Weighted mode	10	-0.220294	0.149401	0.174442	0.802 (0.599-1.075)	NA	NA	NA
	Dementia	Outlier-corrected	10	NA	NA	NA	NA ( NA- NA)	NA	NA	NA
Methanobrevibacter	Dementia	MR Egger	6	0.329883	0.185586	0.150118	1.391 (0.967-2.001)	3.79454	4	0.434526	-0.0528083	0.02657	0.117784
	Dementia	Weighted median	6	-0.0155301	0.0671265	0.817038	0.985 (0.863-1.123)	NA	NA	NA
	Dementia	Inverse variance weighted	6	-0.0256107	0.0616058	0.677616	0.975 (0.864-1.100)	7.74477	5	0.170874
	Dementia	Simple mode	6	-0.00732702	0.103052	0.946074	0.993 (0.811-1.215)	NA	NA	NA
	Dementia	Weighted mode	6	-0.011471	0.0912717	0.904882	0.989 (0.827-1.182)	NA	NA	NA
	Dementia	Outlier-corrected	6	NA	NA	NA	NA ( NA- NA)	NA	NA	NA
Odoribacter	Dementia	MR Egger	7	-0.261723	0.299457	0.422108	0.770 (0.428-1.384)	6.7528	5	0.239684	0.0167808	0.0221488	0.482823
	Dementia	Weighted median	7	0.0281767	0.109655	0.797211	1.029 (0.830-1.275)	NA	NA	NA
	Dementia	Inverse variance weighted	7	-0.0467138	0.0921424	0.612173	0.954 (0.797-1.143)	7.52805	6	0.274757
	Dementia	Simple mode	7	0.0773828	0.146047	0.615242	1.080 (0.812-1.439)	NA	NA	NA
	Dementia	Weighted mode	7	0.0610005	0.147686	0.69393	1.063 (0.796-1.420)	NA	NA	NA
	Dementia	Outlier-corrected	7	NA	NA	NA	NA ( NA- NA)	NA	NA	NA
Olsenella	Dementia	MR Egger	10	-0.131216	0.115469	0.288694	0.877 (0.699-1.100)	8.51099	8	0.38521	0.0110215	0.0156628	0.5016
	Dementia	Weighted median	10	-0.063416	0.0485862	0.191815	0.939 (0.853-1.032)	NA	NA	NA
	Dementia	Inverse variance weighted	10	-0.0540188	0.0350003	0.122739	0.947 (0.885-1.015)	9.03777	9	0.433795
	Dementia	Simple mode	10	-0.0553632	0.07383	0.472476	0.946 (0.819-1.093)	NA	NA	NA
	Dementia	Weighted mode	10	-0.065055	0.0665993	0.354186	0.937 (0.822-1.068)	NA	NA	NA
	Dementia	Outlier-corrected	10	NA	NA	NA	NA ( NA- NA)	NA	NA	NA
Oscillibacter	Dementia	MR Egger	13	0.145934	0.180912	0.436957	1.157 (0.812-1.650)	9.98337	11	0.531884	-0.0161515	0.0169214	0.360336
	Dementia	Weighted median	13	-0.0469644	0.0648309	0.468812	0.954 (0.840-1.083)	NA	NA	NA
	Dementia	Inverse variance weighted	13	-0.0207422	0.0472921	0.660953	0.979 (0.893-1.075)	10.8944	12	0.537986
	Dementia	Simple mode	13	-0.0132536	0.116562	0.911352	0.987 (0.785-1.240)	NA	NA	NA
	Dementia	Weighted mode	13	-0.0174452	0.109914	0.876532	0.983 (0.792-1.219)	NA	NA	NA
	Dementia	Outlier-corrected	13	NA	NA	NA	NA ( NA- NA)	NA	NA	NA
Oscillospira	Dementia	MR Egger	8	-0.481327	0.274235	0.129761	0.618 (0.361-1.058)	4.87713	6	0.559666	0.0502918	0.026416	0.105606
	Dementia	Weighted median	8	-0.00744451	0.0871922	0.931959	0.993 (0.837-1.178)	NA	NA	NA
	Dementia	Inverse variance weighted	8	0.0258891	0.0716498	0.717854	1.026 (0.892-1.181)	8.50174	7	0.290434
	Dementia	Simple mode	8	-0.0847074	0.153931	0.59923	0.919 (0.679-1.242)	NA	NA	NA
	Dementia	Weighted mode	8	-0.0898695	0.156069	0.58276	0.914 (0.673-1.241)	NA	NA	NA
	Dementia	Outlier-corrected	8	NA	NA	NA	NA ( NA- NA)	NA	NA	NA
Oxalobacter	Dementia	MR Egger	11	-0.00688294	0.213718	0.975011	0.993 (0.653-1.510)	13.8751	9	0.126837	-0.00599617	0.0318528	0.85486
	Dementia	Weighted median	11	-0.0892696	0.0515409	0.0832707	0.915 (0.827-1.012)	NA	NA	NA
	Dementia	Inverse variance weighted	11	-0.0461946	0.0431954	0.284875	0.955 (0.877-1.039)	13.9298	10	0.176219
	Dementia	Simple mode	11	-0.120692	0.0947805	0.231685	0.886 (0.736-1.067)	NA	NA	NA
	Dementia	Weighted mode	11	-0.122602	0.076872	0.141822	0.885 (0.761-1.028)	NA	NA	NA
	Dementia	Outlier-corrected	11	NA	NA	NA	NA ( NA- NA)	NA	NA	NA
Parabacteroides	Dementia	MR Egger	5	-0.606375	0.639969	0.413282	0.545 (0.156-1.912)	0.805792	3	0.848081	0.0538123	0.0554706	0.40355
	Dementia	Weighted median	5	-0.00813634	0.126163	0.94858	0.992 (0.775-1.270)	NA	NA	NA
	Dementia	Inverse variance weighted	5	0.00638988	0.102861	0.950466	1.006 (0.823-1.231)	1.74689	4	0.782183
	Dementia	Simple mode	5	0.117072	0.185469	0.562167	1.124 (0.782-1.617)	NA	NA	NA
	Dementia	Weighted mode	5	-0.110134	0.19168	0.59635	0.896 (0.615-1.304)	NA	NA	NA
	Dementia	Outlier-corrected	5	NA	NA	NA	NA ( NA- NA)	NA	NA	NA
Paraprevotella	Dementia	MR Egger	13	0.107667	0.165723	0.529231	1.114 (0.805-1.541)	12.8345	11	0.304277	-0.0139741	0.0176191	0.444477
	Dementia	Weighted median	13	-0.0400403	0.0582206	0.49162	0.961 (0.857-1.077)	NA	NA	NA
	Dementia	Inverse variance weighted	13	-0.0190799	0.0431989	0.658724	0.981 (0.901-1.068)	13.5685	12	0.329107
	Dementia	Simple mode	13	-0.0994482	0.103369	0.355001	0.905 (0.739-1.109)	NA	NA	NA
	Dementia	Weighted mode	13	-0.088365	0.0995633	0.392237	0.915 (0.753-1.113)	NA	NA	NA
	Dementia	Outlier-corrected	13	NA	NA	NA	NA ( NA- NA)	NA	NA	NA
Parasutterella	Dementia	MR Egger	14	-0.132182	0.157005	0.416308	0.876 (0.644-1.192)	16.2946	12	0.178113	0.00819612	0.0127629	0.532832
	Dementia	Weighted median	14	-0.0489727	0.0736381	0.506021	0.952 (0.824-1.100)	NA	NA	NA
	Dementia	Inverse variance weighted	14	-0.0381166	0.0552293	0.490098	0.963 (0.864-1.073)	16.8546	13	0.206038
	Dementia	Simple mode	14	-0.100827	0.127737	0.444076	0.904 (0.704-1.161)	NA	NA	NA
	Dementia	Weighted mode	14	-0.0737743	0.0985355	0.467364	0.929 (0.766-1.127)	NA	NA	NA
	Dementia	Outlier-corrected	14	NA	NA	NA	NA ( NA- NA)	NA	NA	NA
Peptococcus	Dementia	MR Egger	12	0.0636524	0.153088	0.686346	1.066 (0.789-1.439)	10.5083	10	0.397089	-0.0103073	0.0199588	0.616782
	Dementia	Weighted median	12	-0.0192323	0.0542182	0.722799	0.981 (0.882-1.091)	NA	NA	NA
	Dementia	Inverse variance weighted	12	-0.0126951	0.0387753	0.743363	0.987 (0.915-1.065)	10.7885	11	0.461148
	Dementia	Simple mode	12	0.000233276	0.08919	0.99796	1.000 (0.840-1.191)	NA	NA	NA
	Dementia	Weighted mode	12	0.000233276	0.091196	0.998005	1.000 (0.837-1.196)	NA	NA	NA
	Dementia	Outlier-corrected	12	NA	NA	NA	NA ( NA- NA)	NA	NA	NA
Phascolarctobacterium	Dementia	MR Egger	8	-0.144017	0.321896	0.670283	0.866 (0.461-1.627)	4.07592	6	0.666403	0.00643784	0.0280122	0.825864
	Dementia	Weighted median	8	-0.0825342	0.0897166	0.357603	0.921 (0.772-1.098)	NA	NA	NA
	Dementia	Inverse variance weighted	8	-0.071766	0.0691701	0.29949	0.931 (0.813-1.066)	4.12874	7	0.764835
	Dementia	Simple mode	8	-0.111891	0.143066	0.459793	0.894 (0.676-1.184)	NA	NA	NA
	Dementia	Weighted mode	8	0.0323591	0.145733	0.830619	1.033 (0.776-1.374)	NA	NA	NA
	Dementia	Outlier-corrected	8	NA	NA	NA	NA ( NA- NA)	NA	NA	NA
Prevotella7	Dementia	MR Egger	11	-0.297942	0.199791	0.170085	0.742 (0.502-1.098)	4.52508	9	0.873591	0.0445079	0.0278992	0.145106
	Dementia	Weighted median	11	0.0205119	0.045736	0.653803	1.021 (0.933-1.116)	NA	NA	NA
	Dementia	Inverse variance weighted	11	0.015998	0.0345065	0.642918	1.016 (0.950-1.087)	7.07011	10	0.71881
	Dementia	Simple mode	11	0.0201376	0.0633784	0.757221	1.020 (0.901-1.155)	NA	NA	NA
	Dementia	Weighted mode	11	0.0223674	0.0669787	0.745316	1.023 (0.897-1.166)	NA	NA	NA
	Dementia	Outlier-corrected	11	NA	NA	NA	NA ( NA- NA)	NA	NA	NA
Prevotella9	Dementia	MR Egger	15	0.0335946	0.194797	0.865733	1.034 (0.706-1.515)	29.34	13	0.00585609	0.0040478	0.0191523	0.835893
	Dementia	Weighted median	15	0.0244427	0.0671825	0.715988	1.025 (0.898-1.169)	NA	NA	NA
	Dementia	Inverse variance weighted	15	0.0722678	0.0644861	0.262427	1.075 (0.947-1.220)	29.4408	14	0.0091045
	Dementia	Simple mode	15	0.0495789	0.124806	0.697176	1.051 (0.823-1.342)	NA	NA	NA
	Dementia	Weighted mode	15	0.0352858	0.0910668	0.704234	1.036 (0.867-1.238)	NA	NA	NA
	Dementia	Outlier-corrected	15	NA	NA	NA	NA ( NA- NA)	NA	NA	NA
RikenellaceaeRC9gutgroup	Dementia	MR Egger	11	-0.110257	0.306378	0.727244	0.896 (0.491-1.633)	19.6447	9	0.0202364	0.0149007	0.0425181	0.73406
	Dementia	Weighted median	11	-0.0751561	0.0530731	0.15675	0.928 (0.836-1.029)	NA	NA	NA
	Dementia	Inverse variance weighted	11	-0.00427389	0.0469193	0.927421	0.996 (0.908-1.092)	19.9128	10	0.0300888
	Dementia	Simple mode	11	-0.107375	0.101574	0.315329	0.898 (0.736-1.096)	NA	NA	NA
	Dementia	Weighted mode	11	-0.10367	0.0896799	0.274551	0.902 (0.756-1.075)	NA	NA	NA
	Dementia	Outlier-corrected	11	NA	NA	NA	NA ( NA- NA)	NA	NA	NA
Romboutsia	Dementia	MR Egger	13	0.0401361	0.191666	0.837958	1.041 (0.715-1.516)	13.3764	11	0.269438	-0.00452779	0.0157174	0.778646
	Dementia	Weighted median	13	-0.00492749	0.0865192	0.954583	0.995 (0.840-1.179)	NA	NA	NA
	Dementia	Inverse variance weighted	13	-0.0116792	0.0636255	0.854357	0.988 (0.873-1.120)	13.4773	12	0.335323
	Dementia	Simple mode	13	-0.0218296	0.144403	0.882352	0.978 (0.737-1.298)	NA	NA	NA
	Dementia	Weighted mode	13	-0.00912182	0.126435	0.943674	0.991 (0.773-1.270)	NA	NA	NA
	Dementia	Outlier-corrected	13	NA	NA	NA	NA ( NA- NA)	NA	NA	NA
Roseburia	Dementia	MR Egger	14	-0.231203	0.20328	0.277587	0.794 (0.533-1.182)	7.41439	12	0.829059	0.0173371	0.0145194	0.255521
	Dementia	Weighted median	14	-0.0156804	0.0863008	0.855823	0.984 (0.831-1.166)	NA	NA	NA
	Dementia	Inverse variance weighted	14	-0.00174358	0.0662939	0.979017	0.998 (0.877-1.137)	8.84019	13	0.784903
	Dementia	Simple mode	14	0.00897979	0.135358	0.948116	1.009 (0.774-1.316)	NA	NA	NA
	Dementia	Weighted mode	14	0.000242012	0.132783	0.998573	1.000 (0.771-1.298)	NA	NA	NA
	Dementia	Outlier-corrected	14	NA	NA	NA	NA ( NA- NA)	NA	NA	NA
Ruminiclostridium5	Dementia	MR Egger	11	0.402885	0.307201	0.222167	1.496 (0.819-2.732)	1.93924	9	0.992392	-0.024954	0.019333	0.228962
	Dementia	Weighted median	11	0.0380248	0.0956883	0.691086	1.039 (0.861-1.253)	NA	NA	NA
	Dementia	Inverse variance weighted	11	0.0178935	0.0735328	0.807742	1.018 (0.881-1.176)	3.60526	10	0.963403
	Dementia	Simple mode	11	0.127457	0.150202	0.415972	1.136 (0.846-1.525)	NA	NA	NA
	Dementia	Weighted mode	11	0.123941	0.149499	0.426426	1.132 (0.844-1.517)	NA	NA	NA
	Dementia	Outlier-corrected	11	NA	NA	NA	NA ( NA- NA)	NA	NA	NA
Ruminiclostridium6	Dementia	MR Egger	15	-0.0159458	0.140833	0.911582	0.984 (0.747-1.297)	7.73338	13	0.860526	0.00103663	0.0121512	0.933314
	Dementia	Weighted median	15	-0.0263925	0.0768942	0.731424	0.974 (0.838-1.132)	NA	NA	NA
	Dementia	Inverse variance weighted	15	-0.0049508	0.0567744	0.930511	0.995 (0.890-1.112)	7.74066	14	0.902395
	Dementia	Simple mode	15	-0.0392489	0.126535	0.760991	0.962 (0.750-1.232)	NA	NA	NA
	Dementia	Weighted mode	15	-0.03683	0.113614	0.750604	0.964 (0.771-1.204)	NA	NA	NA
	Dementia	Outlier-corrected	15	NA	NA	NA	NA ( NA- NA)	NA	NA	NA
Ruminiclostridium9	Dementia	MR Egger	8	-0.527581	0.418562	0.254303	0.590 (0.260-1.340)	4.28463	6	0.638219	0.0301956	0.0267439	0.30198
	Dementia	Weighted median	8	-0.11472	0.116571	0.325055	0.892 (0.709-1.120)	NA	NA	NA
	Dementia	Inverse variance weighted	8	-0.0654085	0.0873774	0.454114	0.937 (0.789-1.112)	5.55942	7	0.592027
	Dementia	Simple mode	8	-0.216637	0.184207	0.278016	0.805 (0.561-1.155)	NA	NA	NA
	Dementia	Weighted mode	8	-0.205794	0.188753	0.311692	0.814 (0.562-1.178)	NA	NA	NA
	Dementia	Outlier-corrected	8	NA	NA	NA	NA ( NA- NA)	NA	NA	NA
RuminococcaceaeNK4A214group	Dementia	MR Egger	13	0.24832	0.205958	0.253235	1.282 (0.856-1.919)	8.52413	11	0.665725	-0.014407	0.0150202	0.358078
	Dementia	Weighted median	13	0.0638116	0.0868357	0.462428	1.066 (0.899-1.264)	NA	NA	NA
	Dementia	Inverse variance weighted	13	0.0600431	0.0623624	0.335643	1.062 (0.940-1.200)	9.44416	12	0.664598
	Dementia	Simple mode	13	0.107532	0.142414	0.464773	1.114 (0.842-1.472)	NA	NA	NA
	Dementia	Weighted mode	13	0.0818194	0.123009	0.518535	1.085 (0.853-1.381)	NA	NA	NA
	Dementia	Outlier-corrected	13	NA	NA	NA	NA ( NA- NA)	NA	NA	NA
RuminococcaceaeUCG002	Dementia	MR Egger	20	0.0889884	0.147336	0.553392	1.093 (0.819-1.459)	24.3864	18	0.142772	-0.00646802	0.0114009	0.577499
	Dementia	Weighted median	20	-0.0189021	0.0713583	0.791095	0.981 (0.853-1.129)	NA	NA	NA
	Dementia	Inverse variance weighted	20	0.0118271	0.0556336	0.831648	1.012 (0.907-1.128)	24.8225	19	0.166469
	Dementia	Simple mode	20	-0.0461483	0.12257	0.710712	0.955 (0.751-1.214)	NA	NA	NA
	Dementia	Weighted mode	20	-0.0263936	0.0911619	0.775316	0.974 (0.815-1.164)	NA	NA	NA
	Dementia	Outlier-corrected	20	NA	NA	NA	NA ( NA- NA)	NA	NA	NA
RuminococcaceaeUCG003	Dementia	MR Egger	12	-0.162797	0.198437	0.431113	0.850 (0.576-1.254)	7.5829	10	0.669505	0.0162921	0.0146576	0.292359
	Dementia	Weighted median	12	0.0472771	0.0802126	0.555595	1.048 (0.896-1.227)	NA	NA	NA
	Dementia	Inverse variance weighted	12	0.0472938	0.0604236	0.433801	1.048 (0.931-1.180)	8.81835	11	0.638656
	Dementia	Simple mode	12	0.0466017	0.128999	0.72475	1.048 (0.814-1.349)	NA	NA	NA
	Dementia	Weighted mode	12	0.0466017	0.116013	0.695604	1.048 (0.835-1.315)	NA	NA	NA
	Dementia	Outlier-corrected	12	NA	NA	NA	NA ( NA- NA)	NA	NA	NA
RuminococcaceaeUCG004	Dementia	MR Egger	11	-0.224892	0.302537	0.476224	0.799 (0.441-1.445)	5.57629	9	0.781461	0.0212643	0.0254085	0.424314
	Dementia	Weighted median	11	0.0100057	0.0713001	0.888397	1.010 (0.878-1.162)	NA	NA	NA
	Dementia	Inverse variance weighted	11	0.024142	0.0546056	0.658405	1.024 (0.920-1.140)	6.27669	10	0.791506
	Dementia	Simple mode	11	0.0158979	0.113697	0.891573	1.016 (0.813-1.270)	NA	NA	NA
	Dementia	Weighted mode	11	0.00764695	0.103149	0.942365	1.008 (0.823-1.233)	NA	NA	NA
	Dementia	Outlier-corrected	11	NA	NA	NA	NA ( NA- NA)	NA	NA	NA
RuminococcaceaeUCG005	Dementia	MR Egger	14	-0.139014	0.260392	0.603184	0.870 (0.522-1.450)	34.9122	12	0.000483632	0.0219997	0.0218399	0.333663
	Dementia	Weighted median	14	0.0746891	0.0905536	0.409482	1.078 (0.902-1.287)	NA	NA	NA
	Dementia	Inverse variance weighted	14	0.104925	0.0957559	0.273185	1.111 (0.921-1.340)	37.8642	13	0.000302899
	Dementia	Simple mode	14	-0.195955	0.226212	0.402061	0.822 (0.528-1.281)	NA	NA	NA
	Dementia	Weighted mode	14	-0.061511	0.148947	0.686358	0.940 (0.702-1.259)	NA	NA	NA
	Dementia	Outlier-corrected	14	0.101804	0.0859503	0.261196	1.107 (0.936-1.310)	NA	NA	NA
RuminococcaceaeUCG009	Dementia	MR Egger	11	-0.0937893	0.230219	0.69324	0.910 (0.580-1.430)	14.3547	9	0.110255	0.0119763	0.0225817	0.608701
	Dementia	Weighted median	11	0.0154021	0.0651884	0.813222	1.016 (0.894-1.154)	NA	NA	NA
	Dementia	Inverse variance weighted	11	0.0240853	0.0578265	0.677038	1.024 (0.915-1.147)	14.8033	10	0.139398
	Dementia	Simple mode	11	0.0177751	0.0941447	0.854021	1.018 (0.846-1.224)	NA	NA	NA
	Dementia	Weighted mode	11	0.0278786	0.0910143	0.765651	1.028 (0.860-1.229)	NA	NA	NA
	Dementia	Outlier-corrected	11	NA	NA	NA	NA ( NA- NA)	NA	NA	NA
RuminococcaceaeUCG010	Dementia	MR Egger	6	0.344034	0.216167	0.186705	1.411 (0.923-2.155)	1.86258	4	0.761016	-0.0235002	0.0153849	0.201357
	Dementia	Weighted median	6	0.027329	0.104159	0.79303	1.028 (0.838-1.260)	NA	NA	NA
	Dementia	Inverse variance weighted	6	0.0366973	0.0790226	0.642369	1.037 (0.889-1.211)	4.19577	5	0.521588
	Dementia	Simple mode	6	-0.0940637	0.176412	0.616731	0.910 (0.644-1.286)	NA	NA	NA
	Dementia	Weighted mode	6	0.157223	0.144593	0.326497	1.170 (0.881-1.554)	NA	NA	NA
	Dementia	Outlier-corrected	6	NA	NA	NA	NA ( NA- NA)	NA	NA	NA
RuminococcaceaeUCG011	Dementia	MR Egger	8	0.0362994	0.211903	0.869618	1.037 (0.685-1.571)	7.35034	6	0.289659	-0.0194827	0.0280594	0.513443
	Dementia	Weighted median	8	-0.103932	0.0495979	0.0361272	0.901 (0.818-0.993)	NA	NA	NA
	Dementia	Inverse variance weighted	8	-0.107859	0.0407919	0.00819012	0.898 (0.829-0.972)	7.94095	7	0.33783
	Dementia	Simple mode	8	-0.0939228	0.0709131	0.226948	0.910 (0.792-1.046)	NA	NA	NA
	Dementia	Weighted mode	8	-0.0939228	0.0657673	0.196319	0.910 (0.800-1.036)	NA	NA	NA
	Dementia	Outlier-corrected	8	NA	NA	NA	NA ( NA- NA)	NA	NA	NA
RuminococcaceaeUCG013	Dementia	MR Egger	11	0.24883	0.24933	0.344358	1.283 (0.787-2.091)	14.5121	9	0.105238	-0.0264431	0.0190879	0.19932
	Dementia	Weighted median	11	-0.0453312	0.104339	0.663952	0.956 (0.779-1.173)	NA	NA	NA
	Dementia	Inverse variance weighted	11	-0.0750433	0.0905496	0.407244	0.928 (0.777-1.108)	17.6067	10	0.0619724
	Dementia	Simple mode	11	-0.115955	0.187775	0.550692	0.891 (0.616-1.287)	NA	NA	NA
	Dementia	Weighted mode	11	-0.0160853	0.160162	0.921987	0.984 (0.719-1.347)	NA	NA	NA
	Dementia	Outlier-corrected	11	NA	NA	NA	NA ( NA- NA)	NA	NA	NA
RuminococcaceaeUCG014	Dementia	MR Egger	10	0.326457	0.143429	0.0523903	1.386 (1.046-1.836)	6.64369	8	0.575517	-0.0324036	0.0121903	0.0288884
	Dementia	Weighted median	10	0.0528129	0.0877755	0.547386	1.054 (0.888-1.252)	NA	NA	NA
	Dementia	Inverse variance weighted	10	-0.0172161	0.0766387	0.82226	0.983 (0.846-1.142)	13.7094	9	0.133043
	Dementia	Simple mode	10	0.0199855	0.173174	0.910656	1.020 (0.727-1.432)	NA	NA	NA
	Dementia	Weighted mode	10	0.110198	0.0979354	0.289611	1.116 (0.921-1.353)	NA	NA	NA
	Dementia	Outlier-corrected	10	NA	NA	NA	NA ( NA- NA)	NA	NA	NA
Ruminococcus1	Dementia	MR Egger	10	0.292481	0.19268	0.167503	1.340 (0.918-1.954)	9.14265	8	0.330405	-0.0202019	0.0149192	0.212713
	Dementia	Weighted median	10	0.0568551	0.0925923	0.539191	1.059 (0.883-1.269)	NA	NA	NA
	Dementia	Inverse variance weighted	10	0.0507647	0.0758143	0.503117	1.052 (0.907-1.221)	11.2381	9	0.25974
	Dementia	Simple mode	10	0.0965862	0.138741	0.503908	1.101 (0.839-1.446)	NA	NA	NA
	Dementia	Weighted mode	10	0.0672716	0.129765	0.616676	1.070 (0.829-1.379)	NA	NA	NA
	Dementia	Outlier-corrected	10	NA	NA	NA	NA ( NA- NA)	NA	NA	NA
Ruminococcus2	Dementia	MR Egger	15	0.168727	0.133868	0.22968	1.184 (0.911-1.539)	14.5711	13	0.334889	-0.0147387	0.0106573	0.18997
	Dementia	Weighted median	15	0.068657	0.0737323	0.351768	1.071 (0.927-1.238)	NA	NA	NA
	Dementia	Inverse variance weighted	15	0.000159692	0.0571275	0.99777	1.000 (0.894-1.119)	16.7148	14	0.271695
	Dementia	Simple mode	15	0.136751	0.130215	0.31142	1.147 (0.888-1.480)	NA	NA	NA
	Dementia	Weighted mode	15	0.11124	0.0900392	0.236991	1.118 (0.937-1.333)	NA	NA	NA
	Dementia	Outlier-corrected	15	NA	NA	NA	NA ( NA- NA)	NA	NA	NA
Sellimonas	Dementia	MR Egger	9	0.00334253	0.229866	0.988804	1.003 (0.639-1.574)	9.52341	7	0.217228	-0.00530337	0.0332069	0.877623
	Dementia	Weighted median	9	-0.0614306	0.0464679	0.186168	0.940 (0.859-1.030)	NA	NA	NA
	Dementia	Inverse variance weighted	9	-0.0328246	0.0369492	0.374341	0.968 (0.900-1.040)	9.55811	8	0.297419
	Dementia	Simple mode	9	-0.0893334	0.0656008	0.210377	0.915 (0.804-1.040)	NA	NA	NA
	Dementia	Weighted mode	9	-0.0880815	0.0772694	0.287293	0.916 (0.787-1.065)	NA	NA	NA
	Dementia	Outlier-corrected	9	NA	NA	NA	NA ( NA- NA)	NA	NA	NA
Senegalimassilia	Dementia	MR Egger	5	0.225015	0.426147	0.634049	1.252 (0.543-2.887)	6.47504	3	0.0906521	-0.0326157	0.0384906	0.459038
	Dementia	Weighted median	5	-0.174648	0.10873	0.108217	0.840 (0.679-1.039)	NA	NA	NA
	Dementia	Inverse variance weighted	5	-0.123626	0.107009	0.247975	0.884 (0.717-1.090)	8.02481	4	0.0906737
	Dementia	Simple mode	5	-0.305538	0.206916	0.213826	0.737 (0.491-1.105)	NA	NA	NA
	Dementia	Weighted mode	5	-0.305538	0.222122	0.240968	0.737 (0.477-1.139)	NA	NA	NA
	Dementia	Outlier-corrected	5	NA	NA	NA	NA ( NA- NA)	NA	NA	NA
Slackia	Dementia	MR Egger	6	0.408591	0.718172	0.599825	1.505 (0.368-6.149)	12.5583	4	0.0136483	-0.0410852	0.0714066	0.595859
	Dementia	Weighted median	6	-0.00699029	0.0896942	0.93788	0.993 (0.833-1.184)	NA	NA	NA
	Dementia	Inverse variance weighted	6	0.000277573	0.102646	0.997842	1.000 (0.818-1.223)	13.5977	5	0.0183775
	Dementia	Simple mode	6	-0.0087285	0.147281	0.955037	0.991 (0.743-1.323)	NA	NA	NA
	Dementia	Weighted mode	6	0.00898575	0.123445	0.944794	1.009 (0.792-1.285)	NA	NA	NA
	Dementia	Outlier-corrected	6	-0.0067588	0.0504898	0.901985	0.993 (0.900-1.097)	NA	NA	NA
Streptococcus	Dementia	MR Egger	12	-0.225536	0.315294	0.490776	0.798 (0.430-1.481)	14.9768	10	0.132911	0.0165163	0.0251108	0.525559
	Dementia	Weighted median	12	-0.00526138	0.104013	0.959657	0.995 (0.811-1.220)	NA	NA	NA
	Dementia	Inverse variance weighted	12	-0.0258284	0.0827484	0.75494	0.975 (0.829-1.146)	15.6247	11	0.155645
	Dementia	Simple mode	12	0.134024	0.186298	0.486895	1.143 (0.794-1.647)	NA	NA	NA
	Dementia	Weighted mode	12	0.0921318	0.158381	0.572491	1.097 (0.804-1.496)	NA	NA	NA
	Dementia	Outlier-corrected	12	NA	NA	NA	NA ( NA- NA)	NA	NA	NA
Subdoligranulum	Dementia	MR Egger	11	-0.0520375	0.1742	0.771934	0.949 (0.675-1.336)	8.69303	9	0.466079	0.000703945	0.0127002	0.957008
	Dementia	Weighted median	11	-0.0198878	0.0918684	0.828612	0.980 (0.819-1.174)	NA	NA	NA
	Dementia	Inverse variance weighted	11	-0.0431376	0.0675605	0.523146	0.958 (0.839-1.093)	8.6961	10	0.561167
	Dementia	Simple mode	11	-0.0293521	0.142516	0.840958	0.971 (0.734-1.284)	NA	NA	NA
	Dementia	Weighted mode	11	0.0143806	0.134932	0.917232	1.014 (0.779-1.322)	NA	NA	NA
	Dementia	Outlier-corrected	11	NA	NA	NA	NA ( NA- NA)	NA	NA	NA
Sutterella	Dementia	MR Egger	12	-0.151799	0.343845	0.668262	0.859 (0.438-1.686)	16.6853	10	0.0816229	0.0154437	0.0229975	0.517089
	Dementia	Weighted median	12	0.0804332	0.0879653	0.36052	1.084 (0.912-1.288)	NA	NA	NA
	Dementia	Inverse variance weighted	12	0.0728648	0.0773996	0.346494	1.076 (0.924-1.252)	17.4378	11	0.0955761
	Dementia	Simple mode	12	0.187807	0.152388	0.243482	1.207 (0.895-1.627)	NA	NA	NA
	Dementia	Weighted mode	12	0.119831	0.140538	0.412028	1.127 (0.856-1.485)	NA	NA	NA
	Dementia	Outlier-corrected	12	NA	NA	NA	NA ( NA- NA)	NA	NA	NA
Terrisporobacter	Dementia	MR Egger	5	-0.217353	0.215946	0.388317	0.805 (0.527-1.229)	2.22172	3	0.527682	0.0273249	0.0213381	0.290375
	Dementia	Weighted median	5	0.0335864	0.0936519	0.719872	1.034 (0.861-1.243)	NA	NA	NA
	Dementia	Inverse variance weighted	5	0.0437532	0.071121	0.538427	1.045 (0.909-1.201)	3.86159	4	0.425062
	Dementia	Simple mode	5	0.0161826	0.136481	0.911332	1.016 (0.778-1.328)	NA	NA	NA
	Dementia	Weighted mode	5	-0.00931219	0.131951	0.947125	0.991 (0.765-1.283)	NA	NA	NA
	Dementia	Outlier-corrected	5	NA	NA	NA	NA ( NA- NA)	NA	NA	NA
Turicibacter	Dementia	MR Egger	9	-0.126867	0.233983	0.604499	0.881 (0.557-1.393)	4.97865	7	0.662569	0.0100432	0.0243928	0.692852
	Dementia	Weighted median	9	-0.0360769	0.0756897	0.633617	0.965 (0.832-1.119)	NA	NA	NA
	Dementia	Inverse variance weighted	9	-0.0335146	0.0577952	0.561991	0.967 (0.863-1.083)	5.14817	8	0.741629
	Dementia	Simple mode	9	0.0493758	0.124599	0.70226	1.051 (0.823-1.341)	NA	NA	NA
	Dementia	Weighted mode	9	0.0264344	0.114037	0.822508	1.027 (0.821-1.284)	NA	NA	NA
	Dementia	Outlier-corrected	9	NA	NA	NA	NA ( NA- NA)	NA	NA	NA
Tyzzerella3	Dementia	MR Egger	12	-0.0904192	0.253431	0.72867	0.914 (0.556-1.501)	13.2758	10	0.208659	0.0151213	0.035811	0.681775
	Dementia	Weighted median	12	-0.0306501	0.0563706	0.586631	0.970 (0.868-1.083)	NA	NA	NA
	Dementia	Inverse variance weighted	12	0.0148415	0.0439229	0.735439	1.015 (0.931-1.106)	13.5125	11	0.261152
	Dementia	Simple mode	12	-0.0896131	0.105699	0.414608	0.914 (0.743-1.125)	NA	NA	NA
	Dementia	Weighted mode	12	-0.0689654	0.0982032	0.497101	0.933 (0.770-1.131)	NA	NA	NA
	Dementia	Outlier-corrected	12	NA	NA	NA	NA ( NA- NA)	NA	NA	NA
Veillonella	Dementia	MR Egger	5	1.92482	2.50503	0.498206	6.854 (0.051-929.528)	5.40594	3	0.144374	-0.134083	0.182463	0.515663
	Dementia	Weighted median	5	0.0801674	0.117755	0.495998	1.083 (0.860- 1.365)	NA	NA	NA
	Dementia	Inverse variance weighted	5	0.0857189	0.101787	0.399709	1.090 (0.892- 1.330)	6.37902	4	0.172575
	Dementia	Simple mode	5	-0.00483108	0.170293	0.978727	0.995 (0.713- 1.389)	NA	NA	NA
	Dementia	Weighted mode	5	0.00651573	0.17393	0.971912	1.007 (0.716- 1.415)	NA	NA	NA
	Dementia	Outlier-corrected	5	NA	NA	NA	NA ( NA- NA)	NA	NA	NA
Victivallis	Dementia	MR Egger	10	0.343604	0.433987	0.451349	1.410 (0.602-3.301)	20.4232	8	0.00884809	-0.0342444	0.0566597	0.562331
	Dementia	Weighted median	10	0.122801	0.0564823	0.0296943	1.131 (1.012-1.263)	NA	NA	NA
	Dementia	Inverse variance weighted	10	0.0835662	0.0547872	0.127187	1.087 (0.976-1.210)	21.3558	9	0.0111611
	Dementia	Simple mode	10	0.205379	0.102969	0.0772258	1.228 (1.004-1.503)	NA	NA	NA
	Dementia	Weighted mode	10	0.188368	0.0995151	0.09092	1.207 (0.993-1.467)	NA	NA	NA
	Dementia	Outlier-corrected	10	0.115412	0.0498966	0.0494544	1.122 (1.018-1.238)	NA	NA	NA

## Sheet: Table S5
Table S5. Mendelian Randomization analysis on the causal effect between gut microbiota and Alzheimer's diseases
Exposure	Outcome	Method	nSNP	Beta	Standard error	P value	OR(95%CI)	Q	Q_df	Q_pval	Egger_intercept	Egger_intercept_se	Egger_intercept_pval
Clostridiuminnocuumgroup	Alzheimer	MR Egger	8	0.17572	0.349783	0.633309	1.192 (0.601-2.366)	6.38223	6	0.381761	-0.0204041	0.0473105	0.681329
	Alzheimer	Weighted median	8	0.0628413	0.0948603	0.507675	1.065 (0.884-1.282)	NA	NA	NA
	Alzheimer	Inverse variance weighted	8	0.0278968	0.0676503	0.68007	1.028 (0.901-1.174)	6.58008	7	0.473869
	Alzheimer	Simple mode	8	0.0350512	0.152977	0.825321	1.036 (0.767-1.398)	NA	NA	NA
	Alzheimer	Weighted mode	8	0.0465058	0.13564	0.741769	1.048 (0.803-1.367)	NA	NA	NA
	Alzheimer	Outlier-corrected	8	NA	NA	NA	NA ( NA- NA)	NA	NA	NA
Eubacteriumbrachygroup	Alzheimer	MR Egger	10	-0.0377421	0.254207	0.885646	0.963 (0.585-1.585)	7.01991	8	0.534486	0.0082097	0.0319272	0.803562
	Alzheimer	Weighted median	10	0.0171761	0.082572	0.835218	1.017 (0.865-1.196)	NA	NA	NA
	Alzheimer	Inverse variance weighted	10	0.0255563	0.0634321	0.687028	1.026 (0.906-1.162)	7.08603	9	0.628163
	Alzheimer	Simple mode	10	0.00143554	0.137498	0.991898	1.001 (0.765-1.311)	NA	NA	NA
	Alzheimer	Weighted mode	10	-0.0121009	0.149531	0.937272	0.988 (0.737-1.324)	NA	NA	NA
	Alzheimer	Outlier-corrected	10	NA	NA	NA	NA ( NA- NA)	NA	NA	NA
Eubacteriumcoprostanoligenesgroup	Alzheimer	MR Egger	12	-0.288387	0.552086	0.612795	0.749 (0.254-2.212)	14.3924	10	0.155832	0.00663134	0.0339304	0.848963
	Alzheimer	Weighted median	12	-0.219322	0.17144	0.200796	0.803 (0.574-1.124)	NA	NA	NA
	Alzheimer	Inverse variance weighted	12	-0.184234	0.137763	0.181117	0.832 (0.635-1.090)	14.4474	11	0.209217
	Alzheimer	Simple mode	12	-0.304984	0.288315	0.312816	0.737 (0.419-1.297)	NA	NA	NA
	Alzheimer	Weighted mode	12	-0.288195	0.254887	0.282241	0.750 (0.455-1.235)	NA	NA	NA
	Alzheimer	Outlier-corrected	12	NA	NA	NA	NA ( NA- NA)	NA	NA	NA
Eubacteriumeligensgroup	Alzheimer	MR Egger	6	0.132824	0.621732	0.841279	1.142 (0.338-3.863)	4.86726	4	0.30119	-0.00109536	0.0489983	0.983235
	Alzheimer	Weighted median	6	0.0296361	0.196813	0.880307	1.030 (0.700-1.515)	NA	NA	NA
	Alzheimer	Inverse variance weighted	6	0.119433	0.150972	0.428887	1.127 (0.838-1.515)	4.86787	5	0.432217
	Alzheimer	Simple mode	6	-0.103703	0.306987	0.749227	0.901 (0.494-1.645)	NA	NA	NA
	Alzheimer	Weighted mode	6	-0.0767231	0.306448	0.812269	0.926 (0.508-1.689)	NA	NA	NA
	Alzheimer	Outlier-corrected	6	NA	NA	NA	NA ( NA- NA)	NA	NA	NA
Eubacteriumfissicatenagroup	Alzheimer	MR Egger	9	0.36569	0.350206	0.331099	1.442 (0.726-2.864)	3.03103	7	0.882117	-0.0386903	0.045209	0.42043
	Alzheimer	Weighted median	9	0.0494094	0.0861829	0.566435	1.051 (0.887-1.244)	NA	NA	NA
	Alzheimer	Inverse variance weighted	9	0.0716251	0.0676432	0.289661	1.074 (0.941-1.227)	3.76344	8	0.877811
	Alzheimer	Simple mode	9	0.0279984	0.139311	0.845732	1.028 (0.783-1.351)	NA	NA	NA
	Alzheimer	Weighted mode	9	0.00849249	0.130872	0.949853	1.009 (0.780-1.303)	NA	NA	NA
	Alzheimer	Outlier-corrected	9	NA	NA	NA	NA ( NA- NA)	NA	NA	NA
Eubacteriumhalliigroup	Alzheimer	MR Egger	14	-0.120287	0.214694	0.585602	0.887 (0.582-1.351)	14.4466	12	0.273101	0.0165888	0.0174481	0.360488
	Alzheimer	Weighted median	14	-0.0463361	0.141508	0.743331	0.955 (0.723-1.260)	NA	NA	NA
	Alzheimer	Inverse variance weighted	14	0.0587004	0.102827	0.568091	1.060 (0.867-1.297)	15.5349	13	0.275162
	Alzheimer	Simple mode	14	-0.0778682	0.247605	0.758143	0.925 (0.569-1.503)	NA	NA	NA
	Alzheimer	Weighted mode	14	-0.130116	0.252924	0.615574	0.878 (0.535-1.441)	NA	NA	NA
	Alzheimer	Outlier-corrected	14	NA	NA	NA	NA ( NA- NA)	NA	NA	NA
Eubacteriumnodatumgroup	Alzheimer	MR Egger	11	0.0371077	0.246551	0.883684	1.038 (0.640-1.683)	3.33518	9	0.949512	-0.00383875	0.0357811	0.916917
	Alzheimer	Weighted median	11	0.0280931	0.0687652	0.68288	1.028 (0.899-1.177)	NA	NA	NA
	Alzheimer	Inverse variance weighted	11	0.0113311	0.0553199	0.837707	1.011 (0.907-1.127)	3.34669	10	0.972049
	Alzheimer	Simple mode	11	0.0349856	0.113184	0.763586	1.036 (0.830-1.293)	NA	NA	NA
	Alzheimer	Weighted mode	11	0.0289541	0.106191	0.790661	1.029 (0.836-1.268)	NA	NA	NA
	Alzheimer	Outlier-corrected	11	NA	NA	NA	NA ( NA- NA)	NA	NA	NA
Eubacteriumoxidoreducensgroup	Alzheimer	MR Egger	5	0.0094733	0.375413	0.981453	1.010 (0.484-2.107)	2.36356	3	0.500455	0.00649322	0.0404709	0.882728
	Alzheimer	Weighted median	5	0.09802	0.127415	0.441718	1.103 (0.859-1.416)	NA	NA	NA
	Alzheimer	Inverse variance weighted	5	0.0674829	0.101033	0.504177	1.070 (0.878-1.304)	2.3893	4	0.664562
	Alzheimer	Simple mode	5	0.125781	0.18183	0.527151	1.134 (0.794-1.620)	NA	NA	NA
	Alzheimer	Weighted mode	5	0.124149	0.183161	0.535072	1.132 (0.791-1.621)	NA	NA	NA
	Alzheimer	Outlier-corrected	5	NA	NA	NA	NA ( NA- NA)	NA	NA	NA
Eubacteriumrectalegroup	Alzheimer	MR Egger	8	0.158127	0.516345	0.769768	1.171 (0.426-3.223)	2.17394	6	0.903026	-0.0170015	0.0326578	0.621294
	Alzheimer	Weighted median	8	-0.112701	0.175827	0.521539	0.893 (0.633-1.261)	NA	NA	NA
	Alzheimer	Inverse variance weighted	8	-0.10057	0.140276	0.473408	0.904 (0.687-1.190)	2.44496	7	0.931184
	Alzheimer	Simple mode	8	-0.068995	0.25955	0.798033	0.933 (0.561-1.552)	NA	NA	NA
	Alzheimer	Weighted mode	8	-0.0662058	0.243752	0.793757	0.936 (0.580-1.509)	NA	NA	NA
	Alzheimer	Outlier-corrected	8	NA	NA	NA	NA ( NA- NA)	NA	NA	NA
Eubacteriumruminantiumgroup	Alzheimer	MR Egger	18	-0.0143871	0.204372	0.94475	0.986 (0.660-1.471)	12.8458	16	0.683994	-0.0019656	0.0196349	0.921502
	Alzheimer	Weighted median	18	-0.0466185	0.0834261	0.576298	0.954 (0.810-1.124)	NA	NA	NA
	Alzheimer	Inverse variance weighted	18	-0.0339099	0.0611231	0.579045	0.967 (0.858-1.090)	12.8559	17	0.74578
	Alzheimer	Simple mode	18	-0.0567699	0.171478	0.744643	0.945 (0.675-1.322)	NA	NA	NA
	Alzheimer	Weighted mode	18	-0.0543049	0.18384	0.771272	0.947 (0.661-1.358)	NA	NA	NA
	Alzheimer	Outlier-corrected	18	NA	NA	NA	NA ( NA- NA)	NA	NA	NA
Eubacteriumventriosumgroup	Alzheimer	MR Egger	15	-0.926181	0.436176	0.0534875	0.396 (0.168-0.931)	9.1824	13	0.759032	0.0703271	0.032663	0.0506672
	Alzheimer	Weighted median	15	-0.0796694	0.136967	0.560789	0.923 (0.706-1.208)	NA	NA	NA
	Alzheimer	Inverse variance weighted	15	-0.0110187	0.0979273	0.910412	0.989 (0.816-1.198)	13.8183	14	0.463333
	Alzheimer	Simple mode	15	-0.0758443	0.256271	0.77161	0.927 (0.561-1.532)	NA	NA	NA
	Alzheimer	Weighted mode	15	-0.0801711	0.259541	0.76195	0.923 (0.555-1.535)	NA	NA	NA
	Alzheimer	Outlier-corrected	15	NA	NA	NA	NA ( NA- NA)	NA	NA	NA
Eubacteriumxylanophilumgroup	Alzheimer	MR Egger	9	-0.00287746	0.341237	0.993507	0.997 (0.511-1.946)	7.77454	7	0.352894	0.00143123	0.0278996	0.96052
	Alzheimer	Weighted median	9	-0.0194122	0.135394	0.885994	0.981 (0.752-1.279)	NA	NA	NA
	Alzheimer	Inverse variance weighted	9	0.013621	0.108224	0.899843	1.014 (0.820-1.253)	7.77746	8	0.455505
	Alzheimer	Simple mode	9	-0.0975781	0.219791	0.668836	0.907 (0.590-1.395)	NA	NA	NA
	Alzheimer	Weighted mode	9	-0.0744714	0.189486	0.704571	0.928 (0.640-1.346)	NA	NA	NA
	Alzheimer	Outlier-corrected	9	NA	NA	NA	NA ( NA- NA)	NA	NA	NA
Ruminococcusgauvreauiigroup	Alzheimer	MR Egger	11	-0.0769252	0.427317	0.861126	0.926 (0.401-2.140)	8.29811	9	0.504405	0.00847367	0.0312245	0.792222
	Alzheimer	Weighted median	11	0.0698932	0.143258	0.625632	1.072 (0.810-1.420)	NA	NA	NA
	Alzheimer	Inverse variance weighted	11	0.0355192	0.10449	0.73391	1.036 (0.844-1.272)	8.37176	10	0.592573
	Alzheimer	Simple mode	11	0.188418	0.236069	0.443325	1.207 (0.760-1.918)	NA	NA	NA
	Alzheimer	Weighted mode	11	0.188418	0.234143	0.439698	1.207 (0.763-1.910)	NA	NA	NA
	Alzheimer	Outlier-corrected	11	NA	NA	NA	NA ( NA- NA)	NA	NA	NA
Ruminococcusgnavusgroup	Alzheimer	MR Egger	11	-0.625188	0.355519	0.112524	0.535 (0.267-1.074)	5.67452	9	0.772	0.0566941	0.0390122	0.180118
	Alzheimer	Weighted median	11	-0.139909	0.0968846	0.148716	0.869 (0.719-1.051)	NA	NA	NA
	Alzheimer	Inverse variance weighted	11	-0.11984	0.0739671	0.105194	0.887 (0.767-1.025)	7.78642	10	0.64969
	Alzheimer	Simple mode	11	-0.184469	0.157346	0.268216	0.832 (0.611-1.132)	NA	NA	NA
	Alzheimer	Weighted mode	11	-0.167392	0.148789	0.286857	0.846 (0.632-1.132)	NA	NA	NA
	Alzheimer	Outlier-corrected	11	NA	NA	NA	NA ( NA- NA)	NA	NA	NA
Ruminococcustorquesgroup	Alzheimer	MR Egger	7	-0.200352	0.527288	0.719575	0.818 (0.291-2.301)	5.45263	5	0.363169	0.02619	0.0351451	0.489679
	Alzheimer	Weighted median	7	0.190567	0.221518	0.389634	1.210 (0.784-1.868)	NA	NA	NA
	Alzheimer	Inverse variance weighted	7	0.17121	0.165043	0.299566	1.187 (0.859-1.640)	6.05821	6	0.416701
	Alzheimer	Simple mode	7	0.378573	0.358338	0.331423	1.460 (0.723-2.947)	NA	NA	NA
	Alzheimer	Weighted mode	7	0.354532	0.376442	0.382652	1.426 (0.682-2.981)	NA	NA	NA
	Alzheimer	Outlier-corrected	7	NA	NA	NA	NA ( NA- NA)	NA	NA	NA
Actinomyces	Alzheimer	MR Egger	7	0.210586	0.232269	0.406166	1.234 (0.783-1.946)	2.13598	5	0.830028	-0.0147041	0.0262519	0.599565
	Alzheimer	Weighted median	7	0.0932954	0.126659	0.461374	1.098 (0.856-1.407)	NA	NA	NA
	Alzheimer	Inverse variance weighted	7	0.0920044	0.0955449	0.335576	1.096 (0.909-1.322)	2.44971	6	0.874053
	Alzheimer	Simple mode	7	0.149728	0.161841	0.39058	1.162 (0.846-1.595)	NA	NA	NA
	Alzheimer	Weighted mode	7	0.126361	0.15233	0.438559	1.135 (0.842-1.529)	NA	NA	NA
	Alzheimer	Outlier-corrected	7	NA	NA	NA	NA ( NA- NA)	NA	NA	NA
Adlercreutzia	Alzheimer	MR Egger	8	-0.0437435	0.459402	0.927242	0.957 (0.389-2.355)	5.06714	6	0.535232	-0.0129704	0.0405379	0.759848
	Alzheimer	Weighted median	8	-0.19636	0.139638	0.159662	0.822 (0.625-1.080)	NA	NA	NA
	Alzheimer	Inverse variance weighted	8	-0.187026	0.102519	0.0681064	0.829 (0.678-1.014)	5.16951	7	0.639286
	Alzheimer	Simple mode	8	-0.171619	0.208028	0.436591	0.842 (0.560-1.266)	NA	NA	NA
	Alzheimer	Weighted mode	8	-0.155229	0.203422	0.470339	0.856 (0.575-1.276)	NA	NA	NA
	Alzheimer	Outlier-corrected	8	NA	NA	NA	NA ( NA- NA)	NA	NA	NA
Akkermansia	Alzheimer	MR Egger	11	-0.16715	0.440789	0.713327	0.846 (0.357-2.007)	15.7891	9	0.0714183	0.0114273	0.0345995	0.748751
	Alzheimer	Weighted median	11	-0.194976	0.141762	0.169015	0.823 (0.623-1.086)	NA	NA	NA
	Alzheimer	Inverse variance weighted	11	-0.0281205	0.124786	0.821708	0.972 (0.761-1.242)	15.9805	10	0.100193
	Alzheimer	Simple mode	11	-0.284428	0.224759	0.234388	0.752 (0.484-1.169)	NA	NA	NA
	Alzheimer	Weighted mode	11	-0.279438	0.202989	0.198668	0.756 (0.508-1.126)	NA	NA	NA
	Alzheimer	Outlier-corrected	11	NA	NA	NA	NA ( NA- NA)	NA	NA	NA
Alistipes	Alzheimer	MR Egger	12	0.933695	0.611228	0.157609	2.544 (0.768-8.429)	7.65664	10	0.662335	-0.0572524	0.0365838	0.148658
	Alzheimer	Weighted median	12	-0.00723924	0.175846	0.967162	0.993 (0.703-1.401)	NA	NA	NA
	Alzheimer	Inverse variance weighted	12	-0.00156398	0.128244	0.99027	0.998 (0.777-1.284)	10.1058	11	0.5209
	Alzheimer	Simple mode	12	-0.202806	0.335632	0.557934	0.816 (0.423-1.576)	NA	NA	NA
	Alzheimer	Weighted mode	12	-0.247663	0.310995	0.442672	0.781 (0.424-1.436)	NA	NA	NA
	Alzheimer	Outlier-corrected	12	NA	NA	NA	NA ( NA- NA)	NA	NA	NA
Allisonella	Alzheimer	MR Egger	8	-0.145928	0.46624	0.764882	0.864 (0.347-2.155)	7.78506	6	0.254277	-0.00602503	0.0662506	0.930498
	Alzheimer	Weighted median	8	-0.1593	0.0861624	0.0644821	0.853 (0.720-1.010)	NA	NA	NA
	Alzheimer	Inverse variance weighted	8	-0.187867	0.0636629	0.0031679	0.829 (0.732-0.939)	7.7958	7	0.350945
	Alzheimer	Simple mode	8	-0.158589	0.138495	0.28981	0.853 (0.650-1.119)	NA	NA	NA
	Alzheimer	Weighted mode	8	-0.104307	0.127299	0.439571	0.901 (0.702-1.156)	NA	NA	NA
	Alzheimer	Outlier-corrected	8	NA	NA	NA	NA ( NA- NA)	NA	NA	NA
Alloprevotella	Alzheimer	MR Egger	5	0.761771	1.04093	0.517265	2.142 (0.278-16.477)	7.34006	3	0.0618137	-0.106157	0.143842	0.513996
	Alzheimer	Weighted median	5	0.0233169	0.114877	0.839156	1.024 (0.817- 1.282)	NA	NA	NA
	Alzheimer	Inverse variance weighted	5	-0.00133234	0.112859	0.990581	0.999 (0.800- 1.246)	8.67267	4	0.0698228
	Alzheimer	Simple mode	5	0.0417734	0.199757	0.844572	1.043 (0.705- 1.542)	NA	NA	NA
	Alzheimer	Weighted mode	5	0.0667121	0.193368	0.747471	1.069 (0.732- 1.562)	NA	NA	NA
	Alzheimer	Outlier-corrected	5	NA	NA	NA	NA ( NA- NA)	NA	NA	NA
Anaerofilum	Alzheimer	MR Egger	10	-0.189222	0.379195	0.631202	0.828 (0.394-1.740)	5.92265	8	0.655896	0.020709	0.0416533	0.632438
	Alzheimer	Weighted median	10	0.0350511	0.090224	0.697654	1.036 (0.868-1.236)	NA	NA	NA
	Alzheimer	Inverse variance weighted	10	-0.00391835	0.069814	0.955242	0.996 (0.869-1.142)	6.16984	9	0.722807
	Alzheimer	Simple mode	10	0.090339	0.148836	0.558869	1.095 (0.818-1.465)	NA	NA	NA
	Alzheimer	Weighted mode	10	0.0835503	0.154885	0.602675	1.087 (0.802-1.473)	NA	NA	NA
	Alzheimer	Outlier-corrected	10	NA	NA	NA	NA ( NA- NA)	NA	NA	NA
Anaerostipes	Alzheimer	MR Egger	13	-0.212602	0.423944	0.625914	0.808 (0.352-1.856)	11.3521	11	0.414251	0.00195272	0.0269097	0.943454
	Alzheimer	Weighted median	13	-0.106496	0.159845	0.505253	0.899 (0.657-1.230)	NA	NA	NA
	Alzheimer	Inverse variance weighted	13	-0.183029	0.114986	0.11144	0.833 (0.665-1.043)	11.3576	12	0.498548
	Alzheimer	Simple mode	13	-0.175499	0.301238	0.570953	0.839 (0.465-1.514)	NA	NA	NA
	Alzheimer	Weighted mode	13	-0.0823006	0.28974	0.781214	0.921 (0.522-1.625)	NA	NA	NA
	Alzheimer	Outlier-corrected	13	NA	NA	NA	NA ( NA- NA)	NA	NA	NA
Anaerotruncus	Alzheimer	MR Egger	13	0.172585	0.378625	0.657387	1.188 (0.566-2.496)	15.4007	11	0.164878	-0.00480252	0.0257073	0.855206
	Alzheimer	Weighted median	13	0.0709391	0.1569	0.651175	1.074 (0.789-1.460)	NA	NA	NA
	Alzheimer	Inverse variance weighted	13	0.106153	0.124686	0.394566	1.112 (0.871-1.420)	15.4496	12	0.217767
	Alzheimer	Simple mode	13	0.116026	0.266399	0.670907	1.123 (0.666-1.893)	NA	NA	NA
	Alzheimer	Weighted mode	13	0.0727648	0.231799	0.758977	1.075 (0.683-1.694)	NA	NA	NA
	Alzheimer	Outlier-corrected	13	NA	NA	NA	NA ( NA- NA)	NA	NA	NA
Bacteroides	Alzheimer	MR Egger	8	0.842752	0.989642	0.427126	2.323 (0.334-16.159)	11.0043	6	0.088243	-0.0511104	0.0629958	0.448156
	Alzheimer	Weighted median	8	0.0613766	0.195214	0.753212	1.063 (0.725- 1.559)	NA	NA	NA
	Alzheimer	Inverse variance weighted	8	0.0543144	0.182538	0.766045	1.056 (0.738- 1.510)	12.2116	7	0.0938115
	Alzheimer	Simple mode	8	-0.0130037	0.324665	0.96917	0.987 (0.522- 1.865)	NA	NA	NA
	Alzheimer	Weighted mode	8	0.0145286	0.296442	0.962281	1.015 (0.568- 1.814)	NA	NA	NA
	Alzheimer	Outlier-corrected	8	NA	NA	NA	NA ( NA- NA)	NA	NA	NA
Barnesiella	Alzheimer	MR Egger	12	-0.0764193	0.447729	0.867878	0.926 (0.385-2.228)	10.2957	10	0.414946	-0.00966635	0.0331905	0.77682
	Alzheimer	Weighted median	12	-0.202515	0.14049	0.149447	0.817 (0.620-1.076)	NA	NA	NA
	Alzheimer	Inverse variance weighted	12	-0.202918	0.107078	0.0580855	0.816 (0.662-1.007)	10.383	11	0.496299
	Alzheimer	Simple mode	12	-0.160174	0.237521	0.514006	0.852 (0.535-1.357)	NA	NA	NA
	Alzheimer	Weighted mode	12	-0.181465	0.231262	0.449215	0.834 (0.530-1.312)	NA	NA	NA
	Alzheimer	Outlier-corrected	12	NA	NA	NA	NA ( NA- NA)	NA	NA	NA
Bifidobacterium	Alzheimer	MR Egger	12	-0.108488	0.229019	0.645883	0.897 (0.573-1.405)	4.34981	10	0.93019	0.0085384	0.01861	0.656184
	Alzheimer	Weighted median	12	-8.9858e-05	0.125042	0.999427	1.000 (0.783-1.278)	NA	NA	NA
	Alzheimer	Inverse variance weighted	12	-0.0121546	0.0914593	0.894275	0.988 (0.826-1.182)	4.56031	11	0.95058
	Alzheimer	Simple mode	12	0.134781	0.214723	0.543014	1.144 (0.751-1.743)	NA	NA	NA
	Alzheimer	Weighted mode	12	0.123057	0.205113	0.560699	1.131 (0.757-1.691)	NA	NA	NA
	Alzheimer	Outlier-corrected	12	NA	NA	NA	NA ( NA- NA)	NA	NA	NA
Bilophila	Alzheimer	MR Egger	13	0.862577	0.508122	0.117663	2.369 (0.875-6.414)	10.1545	11	0.516542	-0.0677185	0.0367552	0.0925084
	Alzheimer	Weighted median	13	-0.129698	0.140193	0.354893	0.878 (0.667-1.156)	NA	NA	NA
	Alzheimer	Inverse variance weighted	13	-0.0543413	0.108941	0.61791	0.947 (0.765-1.173)	13.549	12	0.330427
	Alzheimer	Simple mode	13	-0.221715	0.225309	0.344516	0.801 (0.515-1.246)	NA	NA	NA
	Alzheimer	Weighted mode	13	-0.216971	0.212424	0.327215	0.805 (0.531-1.221)	NA	NA	NA
	Alzheimer	Outlier-corrected	13	NA	NA	NA	NA ( NA- NA)	NA	NA	NA
Blautia	Alzheimer	MR Egger	12	0.241934	0.311173	0.454871	1.274 (0.692-2.344)	9.89927	10	0.449375	-0.00891673	0.0217475	0.690443
	Alzheimer	Weighted median	12	-0.0561207	0.162762	0.730243	0.945 (0.687-1.301)	NA	NA	NA
	Alzheimer	Inverse variance weighted	12	0.124315	0.120565	0.302493	1.132 (0.894-1.434)	10.0674	11	0.524337
	Alzheimer	Simple mode	12	-0.116091	0.266801	0.671888	0.890 (0.528-1.502)	NA	NA	NA
	Alzheimer	Weighted mode	12	-0.120034	0.248078	0.637977	0.887 (0.545-1.442)	NA	NA	NA
	Alzheimer	Outlier-corrected	12	NA	NA	NA	NA ( NA- NA)	NA	NA	NA
Butyricicoccus	Alzheimer	MR Egger	8	0.425949	0.249589	0.138768	1.531 (0.939-2.497)	4.85659	6	0.562334	-0.0376398	0.0212166	0.126409
	Alzheimer	Weighted median	8	0.0785753	0.179671	0.661873	1.082 (0.761-1.538)	NA	NA	NA
	Alzheimer	Inverse variance weighted	8	0.0437299	0.134737	0.745516	1.045 (0.802-1.360)	8.00393	7	0.332247
	Alzheimer	Simple mode	8	0.0342409	0.248799	0.894412	1.035 (0.635-1.685)	NA	NA	NA
	Alzheimer	Weighted mode	8	0.116911	0.220242	0.611956	1.124 (0.730-1.731)	NA	NA	NA
	Alzheimer	Outlier-corrected	8	NA	NA	NA	NA ( NA- NA)	NA	NA	NA
Butyricimonas	Alzheimer	MR Egger	13	0.235591	0.337981	0.500234	1.266 (0.653-2.455)	7.48499	11	0.758559	-0.0226131	0.0288738	0.45006
	Alzheimer	Weighted median	13	-0.074036	0.129703	0.568126	0.929 (0.720-1.197)	NA	NA	NA
	Alzheimer	Inverse variance weighted	13	-0.0184682	0.0948496	0.84562	0.982 (0.815-1.182)	8.09835	12	0.777399
	Alzheimer	Simple mode	13	-0.155704	0.215752	0.484315	0.856 (0.561-1.306)	NA	NA	NA
	Alzheimer	Weighted mode	13	-0.159328	0.234439	0.509646	0.853 (0.539-1.350)	NA	NA	NA
	Alzheimer	Outlier-corrected	13	NA	NA	NA	NA ( NA- NA)	NA	NA	NA
Butyrivibrio	Alzheimer	MR Egger	15	0.163066	0.198071	0.425201	1.177 (0.798-1.735)	12.4013	13	0.495045	-0.0259322	0.0283114	0.376366
	Alzheimer	Weighted median	15	-0.0279892	0.0678464	0.679945	0.972 (0.851-1.111)	NA	NA	NA
	Alzheimer	Inverse variance weighted	15	-0.0133875	0.0460546	0.77129	0.987 (0.902-1.080)	13.2403	14	0.507698
	Alzheimer	Simple mode	15	-0.114881	0.109578	0.312219	0.891 (0.719-1.105)	NA	NA	NA
	Alzheimer	Weighted mode	15	-0.00541234	0.109401	0.961242	0.995 (0.803-1.232)	NA	NA	NA
	Alzheimer	Outlier-corrected	15	NA	NA	NA	NA ( NA- NA)	NA	NA	NA
CandidatusSoleaferrea	Alzheimer	MR Egger	9	0.891386	1.46501	0.562104	2.439 (0.138-43.069)	22.0113	7	0.00252908	-0.0920714	0.136596	0.521913
	Alzheimer	Weighted median	9	-0.163156	0.127089	0.199214	0.849 (0.662- 1.090)	NA	NA	NA
	Alzheimer	Inverse variance weighted	9	-0.0913525	0.138362	0.509099	0.913 (0.696- 1.197)	23.4399	8	0.00284309
	Alzheimer	Simple mode	9	-0.107669	0.221817	0.64041	0.898 (0.581- 1.387)	NA	NA	NA
	Alzheimer	Weighted mode	9	-0.124507	0.181245	0.511531	0.883 (0.619- 1.260)	NA	NA	NA
	Alzheimer	Outlier-corrected	9	-0.0851845	0.113974	0.48307	0.918 (0.734- 1.148)	NA	NA	NA
Catenibacterium	Alzheimer	MR Egger	4	-1.02009	1.18708	0.480715	0.361 (0.035-3.694)	2.15227	2	0.340911	0.131085	0.152502	0.480609
	Alzheimer	Weighted median	4	0.00921329	0.113083	0.935065	1.009 (0.809-1.260)	NA	NA	NA
	Alzheimer	Inverse variance weighted	4	-0.00296655	0.0912964	0.974078	0.997 (0.834-1.192)	2.94737	3	0.399811
	Alzheimer	Simple mode	4	0.112524	0.190881	0.596978	1.119 (0.770-1.627)	NA	NA	NA
	Alzheimer	Weighted mode	4	0.112524	0.183351	0.582808	1.119 (0.781-1.603)	NA	NA	NA
	Alzheimer	Outlier-corrected	4	NA	NA	NA	NA ( NA- NA)	NA	NA	NA
ChristensenellaceaeR	Alzheimer	MR Egger	8	-0.355288	0.51972	0.519732	0.701 (0.253-1.941)	3.18458	6	0.78535	0.0257052	0.0386232	0.530445
	Alzheimer	Weighted median	8	-0.00705144	0.189972	0.970391	0.993 (0.684-1.441)	NA	NA	NA
	Alzheimer	Inverse variance weighted	8	-0.0237056	0.147947	0.8727	0.977 (0.731-1.305)	3.62752	7	0.82154
	Alzheimer	Simple mode	8	0.106483	0.292827	0.726862	1.112 (0.627-1.975)	NA	NA	NA
	Alzheimer	Weighted mode	8	0.11409	0.298051	0.713236	1.121 (0.625-2.010)	NA	NA	NA
	Alzheimer	Outlier-corrected	8	NA	NA	NA	NA ( NA- NA)	NA	NA	NA
Clostridiumsensustricto1	Alzheimer	MR Egger	6	0.214107	0.415052	0.633159	1.239 (0.549-2.794)	6.20774	4	0.184162	-0.0336559	0.0400941	0.448472
	Alzheimer	Weighted median	6	-0.0989043	0.157224	0.529306	0.906 (0.666-1.233)	NA	NA	NA
	Alzheimer	Inverse variance weighted	6	-0.109971	0.147802	0.456852	0.896 (0.671-1.197)	7.30129	5	0.19918
	Alzheimer	Simple mode	6	-0.129366	0.207653	0.560601	0.879 (0.585-1.320)	NA	NA	NA
	Alzheimer	Weighted mode	6	-0.107091	0.187892	0.593357	0.898 (0.622-1.298)	NA	NA	NA
	Alzheimer	Outlier-corrected	6	NA	NA	NA	NA ( NA- NA)	NA	NA	NA
Collinsella	Alzheimer	MR Egger	9	-0.514663	0.595357	0.415972	0.598 (0.186-1.920)	10.0195	7	0.187471	0.025291	0.0417322	0.563621
	Alzheimer	Weighted median	9	-0.0455591	0.19259	0.812998	0.955 (0.655-1.394)	NA	NA	NA
	Alzheimer	Inverse variance weighted	9	-0.167035	0.152991	0.274922	0.846 (0.627-1.142)	10.5452	8	0.228824
	Alzheimer	Simple mode	9	0.105788	0.325459	0.753485	1.112 (0.587-2.104)	NA	NA	NA
	Alzheimer	Weighted mode	9	0.100064	0.323997	0.76533	1.105 (0.586-2.086)	NA	NA	NA
	Alzheimer	Outlier-corrected	9	NA	NA	NA	NA ( NA- NA)	NA	NA	NA
Coprobacter	Alzheimer	MR Egger	11	0.0901674	0.339303	0.796424	1.094 (0.563-2.128)	11.4783	9	0.244342	-0.00821425	0.035965	0.824444
	Alzheimer	Weighted median	11	0.00112117	0.108119	0.991726	1.001 (0.810-1.237)	NA	NA	NA
	Alzheimer	Inverse variance weighted	11	0.0152412	0.0824338	0.853315	1.015 (0.864-1.193)	11.5448	10	0.316673
	Alzheimer	Simple mode	11	-0.0286981	0.157511	0.859068	0.972 (0.714-1.323)	NA	NA	NA
	Alzheimer	Weighted mode	11	-0.025569	0.150588	0.868558	0.975 (0.726-1.309)	NA	NA	NA
	Alzheimer	Outlier-corrected	11	NA	NA	NA	NA ( NA- NA)	NA	NA	NA
Coprococcus1	Alzheimer	MR Egger	12	0.0871506	0.319622	0.790656	1.091 (0.583-2.041)	14.0684	10	0.169896	0.00301206	0.0234374	0.900289
	Alzheimer	Weighted median	12	0.202795	0.154405	0.189049	1.225 (0.905-1.658)	NA	NA	NA
	Alzheimer	Inverse variance weighted	12	0.124908	0.120109	0.298361	1.133 (0.895-1.434)	14.0916	11	0.227966
	Alzheimer	Simple mode	12	0.291661	0.26567	0.295728	1.339 (0.795-2.253)	NA	NA	NA
	Alzheimer	Weighted mode	12	0.297325	0.220155	0.203978	1.346 (0.874-2.073)	NA	NA	NA
	Alzheimer	Outlier-corrected	12	NA	NA	NA	NA ( NA- NA)	NA	NA	NA
Coprococcus2	Alzheimer	MR Egger	8	-0.910006	1.64446	0.600002	0.403 (0.016-10.106)	18.0011	6	0.00622939	0.0635112	0.117795	0.609181
	Alzheimer	Weighted median	8	-0.034765	0.184215	0.850312	0.966 (0.673- 1.386)	NA	NA	NA
	Alzheimer	Inverse variance weighted	8	-0.0304737	0.196922	0.877018	0.970 (0.659- 1.427)	18.8733	7	0.00859371
	Alzheimer	Simple mode	8	-0.0841293	0.329132	0.805601	0.919 (0.482- 1.752)	NA	NA	NA
	Alzheimer	Weighted mode	8	-0.0632575	0.30927	0.843753	0.939 (0.512- 1.721)	NA	NA	NA
	Alzheimer	Outlier-corrected	8	NA	NA	NA	NA ( NA- NA)	NA	NA	NA
Coprococcus3	Alzheimer	MR Egger	8	1.84427	0.829168	0.067801	6.323 (1.245-32.119)	4.51627	6	0.60717	-0.104988	0.0480326	0.0714905
	Alzheimer	Weighted median	8	-0.0844156	0.19003	0.656881	0.919 (0.633- 1.334)	NA	NA	NA
	Alzheimer	Inverse variance weighted	8	0.0597717	0.166914	0.720269	1.062 (0.765- 1.472)	9.29386	7	0.232241
	Alzheimer	Simple mode	8	-0.131965	0.276307	0.647485	0.876 (0.510- 1.506)	NA	NA	NA
	Alzheimer	Weighted mode	8	-0.131965	0.24453	0.606158	0.876 (0.543- 1.415)	NA	NA	NA
	Alzheimer	Outlier-corrected	8	NA	NA	NA	NA ( NA- NA)	NA	NA	NA
DefluviitaleaceaeUCG011	Alzheimer	MR Egger	9	-0.0619248	0.406338	0.883173	0.940 (0.424-2.084)	9.1288	7	0.243541	0.0302182	0.0405557	0.480473
	Alzheimer	Weighted median	9	0.269858	0.131	0.0394	1.310 (1.013-1.693)	NA	NA	NA
	Alzheimer	Inverse variance weighted	9	0.229068	0.109039	0.0356592	1.257 (1.015-1.557)	9.85282	8	0.275509
	Alzheimer	Simple mode	9	0.345825	0.216416	0.148719	1.413 (0.925-2.160)	NA	NA	NA
	Alzheimer	Weighted mode	9	0.350585	0.211175	0.135463	1.420 (0.939-2.148)	NA	NA	NA
	Alzheimer	Outlier-corrected	9	NA	NA	NA	NA ( NA- NA)	NA	NA	NA
Desulfovibrio	Alzheimer	MR Egger	10	-0.214785	0.285267	0.473067	0.807 (0.461-1.411)	5.98468	8	0.648948	0.0241002	0.027924	0.413227
	Alzheimer	Weighted median	10	0.00158133	0.127117	0.990075	1.002 (0.781-1.285)	NA	NA	NA
	Alzheimer	Inverse variance weighted	10	0.0170479	0.0960351	0.859102	1.017 (0.843-1.228)	6.72956	9	0.665252
	Alzheimer	Simple mode	10	0.253476	0.201252	0.239533	1.288 (0.869-1.912)	NA	NA	NA
	Alzheimer	Weighted mode	10	0.226269	0.201911	0.291454	1.254 (0.844-1.863)	NA	NA	NA
	Alzheimer	Outlier-corrected	10	NA	NA	NA	NA ( NA- NA)	NA	NA	NA
Dialister	Alzheimer	MR Egger	11	0.234952	0.425597	0.594353	1.265 (0.549-2.913)	9.25981	9	0.413645	-0.0140134	0.0313262	0.665204
	Alzheimer	Weighted median	11	0.0394644	0.145498	0.786209	1.040 (0.782-1.384)	NA	NA	NA
	Alzheimer	Inverse variance weighted	11	0.0503619	0.102735	0.623983	1.052 (0.860-1.286)	9.4657	10	0.488549
	Alzheimer	Simple mode	11	0.0623337	0.246672	0.805619	1.064 (0.656-1.726)	NA	NA	NA
	Alzheimer	Weighted mode	11	0.0706333	0.248177	0.781751	1.073 (0.660-1.746)	NA	NA	NA
	Alzheimer	Outlier-corrected	11	NA	NA	NA	NA ( NA- NA)	NA	NA	NA
Dorea	Alzheimer	MR Egger	10	-0.207066	0.470594	0.671575	0.813 (0.323-2.045)	13.5513	8	0.0942367	0.0116933	0.0311274	0.716934
	Alzheimer	Weighted median	10	-0.0127353	0.188339	0.946089	0.987 (0.683-1.428)	NA	NA	NA
	Alzheimer	Inverse variance weighted	10	-0.0422874	0.162121	0.794217	0.959 (0.698-1.317)	13.7903	9	0.129981
	Alzheimer	Simple mode	10	0.168671	0.281643	0.56402	1.184 (0.682-2.056)	NA	NA	NA
	Alzheimer	Weighted mode	10	0.035484	0.234484	0.883054	1.036 (0.654-1.641)	NA	NA	NA
	Alzheimer	Outlier-corrected	10	NA	NA	NA	NA ( NA- NA)	NA	NA	NA
Eggerthella	Alzheimer	MR Egger	9	0.124449	0.337472	0.723201	1.133 (0.585-2.194)	6.25801	7	0.509966	-0.017355	0.0370039	0.653323
	Alzheimer	Weighted median	9	-0.0165156	0.096303	0.863833	0.984 (0.814-1.188)	NA	NA	NA
	Alzheimer	Inverse variance weighted	9	-0.0298786	0.0749043	0.689975	0.971 (0.838-1.124)	6.47798	8	0.593851
	Alzheimer	Simple mode	9	-0.00546756	0.148091	0.971453	0.995 (0.744-1.329)	NA	NA	NA
	Alzheimer	Weighted mode	9	-0.000813103	0.146549	0.995709	0.999 (0.750-1.332)	NA	NA	NA
	Alzheimer	Outlier-corrected	9	NA	NA	NA	NA ( NA- NA)	NA	NA	NA
Eisenbergiella	Alzheimer	MR Egger	11	0.279167	0.518154	0.603113	1.322 (0.479-3.650)	8.08334	9	0.52577	-0.0315359	0.0541391	0.574533
	Alzheimer	Weighted median	11	0.00846179	0.0946669	0.928776	1.008 (0.838-1.214)	NA	NA	NA
	Alzheimer	Inverse variance weighted	11	-0.0198861	0.070037	0.776459	0.980 (0.855-1.125)	8.42264	10	0.587626
	Alzheimer	Simple mode	11	0.0149181	0.148229	0.921824	1.015 (0.759-1.357)	NA	NA	NA
	Alzheimer	Weighted mode	11	-0.00515771	0.145909	0.972497	0.995 (0.747-1.324)	NA	NA	NA
	Alzheimer	Outlier-corrected	11	NA	NA	NA	NA ( NA- NA)	NA	NA	NA
Enterorhabdus	Alzheimer	MR Egger	6	0.316657	0.352383	0.41966	1.373 (0.688-2.738)	5.64883	4	0.226954	-0.051555	0.045578	0.321219
	Alzheimer	Weighted median	6	0.0459576	0.155202	0.767143	1.047 (0.772-1.419)	NA	NA	NA
	Alzheimer	Inverse variance weighted	6	-0.0522901	0.137035	0.702772	0.949 (0.726-1.241)	7.45571	5	0.188894
	Alzheimer	Simple mode	6	0.0803149	0.23696	0.748427	1.084 (0.681-1.724)	NA	NA	NA
	Alzheimer	Weighted mode	6	0.126325	0.18133	0.517069	1.135 (0.795-1.619)	NA	NA	NA
	Alzheimer	Outlier-corrected	6	NA	NA	NA	NA ( NA- NA)	NA	NA	NA
Erysipelatoclostridium	Alzheimer	MR Egger	15	-0.333061	0.362811	0.375335	0.717 (0.352-1.459)	18.5755	13	0.136866	0.0203813	0.0291235	0.49637
	Alzheimer	Weighted median	15	-0.0867369	0.113851	0.446152	0.917 (0.734-1.146)	NA	NA	NA
	Alzheimer	Inverse variance weighted	15	-0.0876113	0.0911343	0.33638	0.916 (0.766-1.095)	19.2753	14	0.154695
	Alzheimer	Simple mode	15	0.0124318	0.200393	0.95141	1.013 (0.684-1.500)	NA	NA	NA
	Alzheimer	Weighted mode	15	0.00439907	0.19695	0.982495	1.004 (0.683-1.478)	NA	NA	NA
	Alzheimer	Outlier-corrected	15	NA	NA	NA	NA ( NA- NA)	NA	NA	NA
ErysipelotrichaceaeUCG003	Alzheimer	MR Egger	16	-0.0630342	0.243761	0.799715	0.939 (0.582-1.514)	11.1359	14	0.675331	0.0118114	0.0212299	0.586749
	Alzheimer	Weighted median	16	0.03701	0.116042	0.749774	1.038 (0.827-1.303)	NA	NA	NA
	Alzheimer	Inverse variance weighted	16	0.0632354	0.0889385	0.477084	1.065 (0.895-1.268)	11.4454	15	0.720429
	Alzheimer	Simple mode	16	0.067396	0.222167	0.765784	1.070 (0.692-1.653)	NA	NA	NA
	Alzheimer	Weighted mode	16	0.0166541	0.191627	0.931893	1.017 (0.698-1.480)	NA	NA	NA
	Alzheimer	Outlier-corrected	16	NA	NA	NA	NA ( NA- NA)	NA	NA	NA
Escherichia	Alzheimer	MR Egger	10	0.0897076	0.354822	0.806779	1.094 (0.546-2.193)	6.5922	8	0.5812	-0.00803584	0.0264148	0.768725
	Alzheimer	Weighted median	10	0.195412	0.149384	0.190832	1.216 (0.907-1.629)	NA	NA	NA
	Alzheimer	Inverse variance weighted	10	-0.0125234	0.113894	0.912444	0.988 (0.790-1.235)	6.68475	9	0.669903
	Alzheimer	Simple mode	10	0.220995	0.264511	0.425069	1.247 (0.743-2.095)	NA	NA	NA
	Alzheimer	Weighted mode	10	0.223322	0.264708	0.420719	1.250 (0.744-2.100)	NA	NA	NA
	Alzheimer	Outlier-corrected	10	NA	NA	NA	NA ( NA- NA)	NA	NA	NA
Faecalibacterium	Alzheimer	MR Egger	10	0.132115	0.195528	0.518291	1.141 (0.778-1.674)	7.43447	8	0.490562	-0.0134443	0.0202683	0.525775
	Alzheimer	Weighted median	10	0.088615	0.135994	0.514654	1.093 (0.837-1.426)	NA	NA	NA
	Alzheimer	Inverse variance weighted	10	0.0207687	0.100265	0.835902	1.021 (0.839-1.243)	7.87446	9	0.546846
	Alzheimer	Simple mode	10	-0.170113	0.19451	0.40454	0.844 (0.576-1.235)	NA	NA	NA
	Alzheimer	Weighted mode	10	0.10302	0.146343	0.499263	1.109 (0.832-1.477)	NA	NA	NA
	Alzheimer	Outlier-corrected	10	NA	NA	NA	NA ( NA- NA)	NA	NA	NA
FamilyXIIIAD3011group	Alzheimer	MR Egger	13	-0.462457	0.520197	0.393027	0.630 (0.227-1.746)	12.6059	11	0.319862	0.0332449	0.0419586	0.444922
	Alzheimer	Weighted median	13	-0.0704896	0.146733	0.630948	0.932 (0.699-1.242)	NA	NA	NA
	Alzheimer	Inverse variance weighted	13	-0.0595152	0.10773	0.580642	0.942 (0.763-1.164)	13.3253	12	0.345845
	Alzheimer	Simple mode	13	-0.0735332	0.258813	0.781163	0.929 (0.559-1.543)	NA	NA	NA
	Alzheimer	Weighted mode	13	-0.0689089	0.222739	0.762346	0.933 (0.603-1.444)	NA	NA	NA
	Alzheimer	Outlier-corrected	13	NA	NA	NA	NA ( NA- NA)	NA	NA	NA
FamilyXIIIUCG001	Alzheimer	MR Egger	8	-0.192938	0.392382	0.640393	0.825 (0.382-1.779)	6.9293	6	0.327435	0.0114595	0.0330551	0.740667
	Alzheimer	Weighted median	8	-0.0261738	0.155692	0.866495	0.974 (0.718-1.322)	NA	NA	NA
	Alzheimer	Inverse variance weighted	8	-0.0643709	0.119859	0.591228	0.938 (0.741-1.186)	7.0681	7	0.421824
	Alzheimer	Simple mode	8	-0.0311132	0.228821	0.895672	0.969 (0.619-1.518)	NA	NA	NA
	Alzheimer	Weighted mode	8	-0.0180112	0.224433	0.938283	0.982 (0.633-1.525)	NA	NA	NA
	Alzheimer	Outlier-corrected	8	NA	NA	NA	NA ( NA- NA)	NA	NA	NA
Flavonifractor	Alzheimer	MR Egger	5	-0.382435	0.642349	0.59352	0.682 (0.194-2.403)	3.92022	3	0.270209	0.0347317	0.0526087	0.556295
	Alzheimer	Weighted median	5	0.15623	0.193612	0.419712	1.169 (0.800-1.709)	NA	NA	NA
	Alzheimer	Inverse variance weighted	5	0.0281768	0.148804	0.849814	1.029 (0.768-1.377)	4.48976	4	0.343763
	Alzheimer	Simple mode	5	0.209459	0.274211	0.48752	1.233 (0.720-2.110)	NA	NA	NA
	Alzheimer	Weighted mode	5	0.213316	0.277321	0.484675	1.238 (0.719-2.132)	NA	NA	NA
	Alzheimer	Outlier-corrected	5	NA	NA	NA	NA ( NA- NA)	NA	NA	NA
Fusicatenibacter	Alzheimer	MR Egger	18	-0.220426	0.423712	0.61003	0.802 (0.350-1.841)	21.6162	16	0.156023	0.0123259	0.0285652	0.671862
	Alzheimer	Weighted median	18	0.0721765	0.136701	0.597507	1.075 (0.822-1.405)	NA	NA	NA
	Alzheimer	Inverse variance weighted	18	-0.0442225	0.110319	0.688524	0.957 (0.771-1.188)	21.8677	17	0.18986
	Alzheimer	Simple mode	18	0.0932445	0.233127	0.694158	1.098 (0.695-1.734)	NA	NA	NA
	Alzheimer	Weighted mode	18	0.0803597	0.216645	0.715274	1.084 (0.709-1.657)	NA	NA	NA
	Alzheimer	Outlier-corrected	18	NA	NA	NA	NA ( NA- NA)	NA	NA	NA
Gordonibacter	Alzheimer	MR Egger	11	-0.273474	0.295966	0.379591	0.761 (0.426-1.359)	13.3174	9	0.148762	0.0291973	0.044219	0.525606
	Alzheimer	Weighted median	11	-0.056486	0.0803457	0.482033	0.945 (0.807-1.106)	NA	NA	NA
	Alzheimer	Inverse variance weighted	11	-0.0835741	0.0678652	0.218146	0.920 (0.805-1.051)	13.9625	10	0.174708
	Alzheimer	Simple mode	11	-0.0530103	0.157246	0.742998	0.948 (0.697-1.291)	NA	NA	NA
	Alzheimer	Weighted mode	11	-0.0473168	0.136974	0.736917	0.954 (0.729-1.248)	NA	NA	NA
	Alzheimer	Outlier-corrected	11	NA	NA	NA	NA ( NA- NA)	NA	NA	NA
Haemophilus	Alzheimer	MR Egger	9	-0.12884	0.189496	0.518409	0.879 (0.606-1.275)	2.32079	7	0.939977	0.0108402	0.0222996	0.641732
	Alzheimer	Weighted median	9	-0.0578119	0.106268	0.586427	0.944 (0.766-1.162)	NA	NA	NA
	Alzheimer	Inverse variance weighted	9	-0.0465	0.0849614	0.584167	0.955 (0.808-1.128)	2.5571	8	0.959015
	Alzheimer	Simple mode	9	-0.0833149	0.156141	0.608128	0.920 (0.677-1.249)	NA	NA	NA
	Alzheimer	Weighted mode	9	-0.0854552	0.13588	0.546948	0.918 (0.703-1.198)	NA	NA	NA
	Alzheimer	Outlier-corrected	9	NA	NA	NA	NA ( NA- NA)	NA	NA	NA
Holdemanella	Alzheimer	MR Egger	11	0.259113	0.208873	0.246143	1.296 (0.860-1.951)	7.17638	9	0.618762	-0.0231766	0.0227927	0.335783
	Alzheimer	Weighted median	11	0.0884569	0.100875	0.380542	1.092 (0.896-1.331)	NA	NA	NA
	Alzheimer	Inverse variance weighted	11	0.0602301	0.0732998	0.41125	1.062 (0.920-1.226)	8.21035	10	0.608299
	Alzheimer	Simple mode	11	0.0855742	0.158286	0.600597	1.089 (0.799-1.486)	NA	NA	NA
	Alzheimer	Weighted mode	11	0.111786	0.149552	0.471987	1.118 (0.834-1.499)	NA	NA	NA
	Alzheimer	Outlier-corrected	11	NA	NA	NA	NA ( NA- NA)	NA	NA	NA
Holdemania	Alzheimer	MR Egger	14	0.374393	0.232015	0.132573	1.454 (0.923-2.291)	11.1262	12	0.518139	-0.033356	0.0223918	0.162123
	Alzheimer	Weighted median	14	0.118446	0.104081	0.255114	1.126 (0.918-1.380)	NA	NA	NA
	Alzheimer	Inverse variance weighted	14	0.049323	0.0798521	0.536786	1.051 (0.898-1.229)	13.3452	13	0.421513
	Alzheimer	Simple mode	14	0.150458	0.177337	0.411549	1.162 (0.821-1.645)	NA	NA	NA
	Alzheimer	Weighted mode	14	0.154892	0.18278	0.412091	1.168 (0.816-1.671)	NA	NA	NA
	Alzheimer	Outlier-corrected	14	NA	NA	NA	NA ( NA- NA)	NA	NA	NA
Howardella	Alzheimer	MR Egger	9	-0.121928	0.235734	0.620935	0.885 (0.558-1.405)	6.23536	7	0.512553	0.0261115	0.0366052	0.498728
	Alzheimer	Weighted median	9	0.052554	0.0792973	0.507493	1.054 (0.902-1.231)	NA	NA	NA
	Alzheimer	Inverse variance weighted	9	0.0408199	0.0593014	0.491235	1.042 (0.927-1.170)	6.74419	8	0.564467
	Alzheimer	Simple mode	9	0.0685891	0.111016	0.553862	1.071 (0.862-1.331)	NA	NA	NA
	Alzheimer	Weighted mode	9	0.059511	0.0984551	0.562292	1.061 (0.875-1.287)	NA	NA	NA
	Alzheimer	Outlier-corrected	9	NA	NA	NA	NA ( NA- NA)	NA	NA	NA
Hungatella	Alzheimer	MR Egger	5	0.115057	0.698303	0.879604	1.122 (0.285-4.409)	4.82156	3	0.18534	-0.0250093	0.0904405	0.8001
	Alzheimer	Weighted median	5	-0.128666	0.118724	0.27848	0.879 (0.697-1.110)	NA	NA	NA
	Alzheimer	Inverse variance weighted	5	-0.075403	0.100917	0.454957	0.927 (0.761-1.130)	4.94446	4	0.293044
	Alzheimer	Simple mode	5	-0.167606	0.144	0.309143	0.846 (0.638-1.121)	NA	NA	NA
	Alzheimer	Weighted mode	5	-0.154439	0.125611	0.286261	0.857 (0.670-1.096)	NA	NA	NA
	Alzheimer	Outlier-corrected	5	NA	NA	NA	NA ( NA- NA)	NA	NA	NA
Intestinibacter	Alzheimer	MR Egger	15	-0.365064	0.362764	0.332617	0.694 (0.341-1.413)	21.6536	13	0.0609677	0.0222888	0.0289204	0.454667
	Alzheimer	Weighted median	15	-0.0939281	0.129757	0.46914	0.910 (0.706-1.174)	NA	NA	NA
	Alzheimer	Inverse variance weighted	15	-0.0990281	0.109915	0.367613	0.906 (0.730-1.123)	22.6429	14	0.066334
	Alzheimer	Simple mode	15	-0.149923	0.222717	0.511809	0.861 (0.556-1.332)	NA	NA	NA
	Alzheimer	Weighted mode	15	-0.12708	0.22108	0.574538	0.881 (0.571-1.358)	NA	NA	NA
	Alzheimer	Outlier-corrected	15	NA	NA	NA	NA ( NA- NA)	NA	NA	NA
Intestinimonas	Alzheimer	MR Egger	16	0.274656	0.230703	0.25364	1.316 (0.837-2.069)	10.9186	14	0.692422	-0.00995323	0.0197508	0.622141
	Alzheimer	Weighted median	16	0.146672	0.116395	0.207625	1.158 (0.922-1.455)	NA	NA	NA
	Alzheimer	Inverse variance weighted	16	0.166126	0.082721	0.0446152	1.181 (1.004-1.389)	11.1725	15	0.740273
	Alzheimer	Simple mode	16	0.123967	0.164194	0.461938	1.132 (0.820-1.562)	NA	NA	NA
	Alzheimer	Weighted mode	16	0.127317	0.169206	0.463432	1.136 (0.815-1.582)	NA	NA	NA
	Alzheimer	Outlier-corrected	16	NA	NA	NA	NA ( NA- NA)	NA	NA	NA
Lachnoclostridium	Alzheimer	MR Egger	13	-0.665614	0.47993	0.192934	0.514 (0.201-1.317)	17.715	11	0.0884326	0.034417	0.0321865	0.307838
	Alzheimer	Weighted median	13	-0.256166	0.167642	0.1265	0.774 (0.557-1.075)	NA	NA	NA
	Alzheimer	Inverse variance weighted	13	-0.175146	0.142063	0.217623	0.839 (0.635-1.109)	19.5564	12	0.0759558
	Alzheimer	Simple mode	13	-0.450369	0.316349	0.180028	0.637 (0.343-1.185)	NA	NA	NA
	Alzheimer	Weighted mode	13	-0.327513	0.27237	0.252376	0.721 (0.423-1.229)	NA	NA	NA
	Alzheimer	Outlier-corrected	13	NA	NA	NA	NA ( NA- NA)	NA	NA	NA
Lachnospira	Alzheimer	MR Egger	6	-1.22296	1.01511	0.294705	0.294 (0.040-2.153)	0.858741	4	0.930404	0.0652672	0.0604944	0.34135
	Alzheimer	Weighted median	6	-0.164438	0.215195	0.444788	0.848 (0.556-1.293)	NA	NA	NA
	Alzheimer	Inverse variance weighted	6	-0.143571	0.171902	0.40361	0.866 (0.618-1.213)	2.02276	5	0.845987
	Alzheimer	Simple mode	6	-0.164935	0.310437	0.617958	0.848 (0.461-1.558)	NA	NA	NA
	Alzheimer	Weighted mode	6	-0.218052	0.319499	0.525265	0.804 (0.430-1.504)	NA	NA	NA
	Alzheimer	Outlier-corrected	6	NA	NA	NA	NA ( NA- NA)	NA	NA	NA
LachnospiraceaeFCS020group	Alzheimer	MR Egger	12	-0.256113	0.266253	0.358773	0.774 (0.459-1.304)	10.2223	10	0.421215	-0.00357846	0.0196678	0.859261
	Alzheimer	Weighted median	12	-0.265261	0.132612	0.04547	0.767 (0.591-0.995)	NA	NA	NA
	Alzheimer	Inverse variance weighted	12	-0.301009	0.0989214	0.00234302	0.740 (0.610-0.898)	10.2561	11	0.507509
	Alzheimer	Simple mode	12	-0.292031	0.187225	0.147099	0.747 (0.517-1.078)	NA	NA	NA
	Alzheimer	Weighted mode	12	-0.29562	0.190009	0.148035	0.744 (0.513-1.080)	NA	NA	NA
	Alzheimer	Outlier-corrected	12	NA	NA	NA	NA ( NA- NA)	NA	NA	NA
LachnospiraceaeNC2004group	Alzheimer	MR Egger	9	0.0169547	0.332206	0.960722	1.017 (0.530-1.950)	3.4817	7	0.83716	0.00303085	0.0382193	0.939012
	Alzheimer	Weighted median	9	0.070226	0.105501	0.50564	1.073 (0.872-1.319)	NA	NA	NA
	Alzheimer	Inverse variance weighted	9	0.0424901	0.0816973	0.603	1.043 (0.889-1.225)	3.48799	8	0.90012
	Alzheimer	Simple mode	9	0.0935777	0.152081	0.555442	1.098 (0.815-1.479)	NA	NA	NA
	Alzheimer	Weighted mode	9	0.115519	0.146721	0.453774	1.122 (0.842-1.496)	NA	NA	NA
	Alzheimer	Outlier-corrected	9	NA	NA	NA	NA ( NA- NA)	NA	NA	NA
LachnospiraceaeND3007group	Alzheimer	MR Egger	3	-0.910934	3.92844	0.854943	0.402 (0.000-887.856)	0.131719	1	0.716657	0.0584062	0.230749	0.842176
	Alzheimer	Weighted median	3	0.0122369	0.279437	0.965071	1.012 (0.585- 1.751)	NA	NA	NA
	Alzheimer	Inverse variance weighted	3	0.0816829	0.231934	0.724702	1.085 (0.689- 1.710)	0.195786	2	0.906746
	Alzheimer	Simple mode	3	0.0053747	0.328427	0.988429	1.005 (0.528- 1.914)	NA	NA	NA
	Alzheimer	Weighted mode	3	0.0048434	0.316227	0.98917	1.005 (0.541- 1.868)	NA	NA	NA
LachnospiraceaeNK4A136group	Alzheimer	MR Egger	15	0.251879	0.18405	0.194329	1.286 (0.897-1.845)	14.2786	13	0.354521	-0.0213813	0.0136707	0.14182
	Alzheimer	Weighted median	15	0.0469569	0.136399	0.73065	1.048 (0.802-1.369)	NA	NA	NA
	Alzheimer	Inverse variance weighted	15	0.0026212	0.0967012	0.978375	1.003 (0.830-1.212)	16.9654	14	0.258029
	Alzheimer	Simple mode	15	0.0040232	0.19879	0.984139	1.004 (0.680-1.482)	NA	NA	NA
	Alzheimer	Weighted mode	15	0.0341678	0.148491	0.821342	1.035 (0.773-1.384)	NA	NA	NA
	Alzheimer	Outlier-corrected	15	NA	NA	NA	NA ( NA- NA)	NA	NA	NA
LachnospiraceaeUCG001	Alzheimer	MR Egger	13	0.00664657	0.36374	0.985748	1.007 (0.493-2.054)	11.5738	11	0.396518	-0.00294879	0.0331286	0.930673
	Alzheimer	Weighted median	13	0.0408996	0.109453	0.708649	1.042 (0.841-1.291)	NA	NA	NA
	Alzheimer	Inverse variance weighted	13	-0.0248557	0.0818541	0.761388	0.975 (0.831-1.145)	11.5821	12	0.479797
	Alzheimer	Simple mode	13	0.0832898	0.198859	0.682733	1.087 (0.736-1.605)	NA	NA	NA
	Alzheimer	Weighted mode	13	0.0734285	0.177017	0.6856	1.076 (0.761-1.523)	NA	NA	NA
	Alzheimer	Outlier-corrected	13	NA	NA	NA	NA ( NA- NA)	NA	NA	NA
LachnospiraceaeUCG004	Alzheimer	MR Egger	12	0.135015	0.458522	0.77443	1.145 (0.466-2.811)	4.44343	10	0.925134	-0.00495164	0.0294519	0.869835
	Alzheimer	Weighted median	12	0.0920195	0.142504	0.518453	1.096 (0.829-1.450)	NA	NA	NA
	Alzheimer	Inverse variance weighted	12	0.0602042	0.11066	0.586408	1.062 (0.855-1.319)	4.4717	11	0.954038
	Alzheimer	Simple mode	12	0.143285	0.232226	0.549789	1.154 (0.732-1.819)	NA	NA	NA
	Alzheimer	Weighted mode	12	0.149456	0.242542	0.550297	1.161 (0.722-1.868)	NA	NA	NA
	Alzheimer	Outlier-corrected	12	NA	NA	NA	NA ( NA- NA)	NA	NA	NA
LachnospiraceaeUCG008	Alzheimer	MR Egger	10	-0.211334	0.392572	0.604998	0.810 (0.375-1.747)	2.91437	8	0.939616	0.0187082	0.040811	0.658854
	Alzheimer	Weighted median	10	-0.0245168	0.0986125	0.803657	0.976 (0.804-1.184)	NA	NA	NA
	Alzheimer	Inverse variance weighted	10	-0.034932	0.0776634	0.652864	0.966 (0.829-1.124)	3.12451	9	0.959153
	Alzheimer	Simple mode	10	-0.0190024	0.158841	0.907403	0.981 (0.719-1.340)	NA	NA	NA
	Alzheimer	Weighted mode	10	-0.0121302	0.156552	0.939934	0.988 (0.727-1.343)	NA	NA	NA
	Alzheimer	Outlier-corrected	10	NA	NA	NA	NA ( NA- NA)	NA	NA	NA
LachnospiraceaeUCG010	Alzheimer	MR Egger	10	0.666751	0.352885	0.0955098	1.948 (0.975-3.890)	6.57067	8	0.58358	-0.0543226	0.0270317	0.0793284
	Alzheimer	Weighted median	10	-0.147667	0.163973	0.367826	0.863 (0.626-1.190)	NA	NA	NA
	Alzheimer	Inverse variance weighted	10	-0.00315536	0.125693	0.979972	0.997 (0.779-1.275)	10.6091	9	0.303455
	Alzheimer	Simple mode	10	-0.17471	0.240429	0.485904	0.840 (0.524-1.345)	NA	NA	NA
	Alzheimer	Weighted mode	10	-0.167378	0.241796	0.50626	0.846 (0.527-1.359)	NA	NA	NA
	Alzheimer	Outlier-corrected	10	NA	NA	NA	NA ( NA- NA)	NA	NA	NA
Lactobacillus	Alzheimer	MR Egger	8	0.000796637	0.206556	0.997048	1.001 (0.668-1.500)	6.25346	6	0.395404	-0.00873225	0.0239588	0.728008
	Alzheimer	Weighted median	8	-0.0163484	0.1014	0.871914	0.984 (0.806-1.200)	NA	NA	NA
	Alzheimer	Inverse variance weighted	8	-0.0685529	0.0787338	0.383922	0.934 (0.800-1.090)	6.39191	7	0.494804
	Alzheimer	Simple mode	8	-0.252625	0.19829	0.243322	0.777 (0.527-1.146)	NA	NA	NA
	Alzheimer	Weighted mode	8	0.0685872	0.143392	0.647	1.071 (0.809-1.419)	NA	NA	NA
	Alzheimer	Outlier-corrected	8	NA	NA	NA	NA ( NA- NA)	NA	NA	NA
Lactococcus	Alzheimer	MR Egger	8	0.016557	0.409368	0.96905	1.017 (0.456-2.268)	9.27288	6	0.158803	-0.00407195	0.0561448	0.944541
	Alzheimer	Weighted median	8	-0.0597304	0.0957094	0.532574	0.942 (0.781-1.136)	NA	NA	NA
	Alzheimer	Inverse variance weighted	8	-0.0124207	0.0825422	0.880388	0.988 (0.840-1.161)	9.28101	7	0.233105
	Alzheimer	Simple mode	8	-0.0976452	0.146132	0.52542	0.907 (0.681-1.208)	NA	NA	NA
	Alzheimer	Weighted mode	8	-0.086695	0.144081	0.566337	0.917 (0.691-1.216)	NA	NA	NA
	Alzheimer	Outlier-corrected	8	NA	NA	NA	NA ( NA- NA)	NA	NA	NA
Marvinbryantia	Alzheimer	MR Egger	10	-0.367672	0.441108	0.428734	0.692 (0.292-1.644)	8.29015	8	0.405653	0.0329918	0.0379465	0.409939
	Alzheimer	Weighted median	10	-0.0662802	0.157412	0.67371	0.936 (0.687-1.274)	NA	NA	NA
	Alzheimer	Inverse variance weighted	10	0.00314345	0.111022	0.977412	1.003 (0.807-1.247)	9.07347	9	0.43052
	Alzheimer	Simple mode	10	-0.172555	0.27535	0.546437	0.842 (0.491-1.444)	NA	NA	NA
	Alzheimer	Weighted mode	10	-0.196201	0.263383	0.475319	0.822 (0.490-1.377)	NA	NA	NA
	Alzheimer	Outlier-corrected	10	NA	NA	NA	NA ( NA- NA)	NA	NA	NA
Methanobrevibacter	Alzheimer	MR Egger	6	0.528888	0.309454	0.162613	1.697 (0.925-3.112)	1.54978	4	0.817789	-0.0886928	0.0442552	0.115572
	Alzheimer	Weighted median	6	-0.0917949	0.116864	0.43217	0.912 (0.726-1.147)	NA	NA	NA
	Alzheimer	Inverse variance weighted	6	-0.0688716	0.087006	0.428609	0.933 (0.787-1.107)	5.56628	5	0.350733
	Alzheimer	Simple mode	6	-0.109465	0.167575	0.542448	0.896 (0.645-1.245)	NA	NA	NA
	Alzheimer	Weighted mode	6	-0.0905144	0.151248	0.575616	0.913 (0.679-1.229)	NA	NA	NA
	Alzheimer	Outlier-corrected	6	NA	NA	NA	NA ( NA- NA)	NA	NA	NA
Odoribacter	Alzheimer	MR Egger	7	-0.12474	0.431952	0.784337	0.883 (0.379-2.058)	5.15678	5	0.397047	0.00369141	0.031983	0.912606
	Alzheimer	Weighted median	7	-0.108603	0.17882	0.543628	0.897 (0.632-1.274)	NA	NA	NA
	Alzheimer	Inverse variance weighted	7	-0.0775073	0.136121	0.569085	0.925 (0.709-1.208)	5.17052	6	0.522136
	Alzheimer	Simple mode	7	-0.091707	0.261647	0.737941	0.912 (0.546-1.524)	NA	NA	NA
	Alzheimer	Weighted mode	7	-0.0836933	0.237203	0.736278	0.920 (0.578-1.464)	NA	NA	NA
	Alzheimer	Outlier-corrected	7	NA	NA	NA	NA ( NA- NA)	NA	NA	NA
Olsenella	Alzheimer	MR Egger	10	0.04927	0.222365	0.830198	1.051 (0.679-1.624)	11.5223	8	0.173824	-0.00496465	0.0301918	0.873466
	Alzheimer	Weighted median	10	0.0579297	0.0821132	0.480508	1.060 (0.902-1.245)	NA	NA	NA
	Alzheimer	Inverse variance weighted	10	0.0145381	0.0656593	0.824767	1.015 (0.892-1.154)	11.5612	9	0.23919
	Alzheimer	Simple mode	10	0.113951	0.108659	0.32166	1.121 (0.906-1.387)	NA	NA	NA
	Alzheimer	Weighted mode	10	0.0622357	0.100547	0.551277	1.064 (0.874-1.296)	NA	NA	NA
	Alzheimer	Outlier-corrected	10	NA	NA	NA	NA ( NA- NA)	NA	NA	NA
Oscillibacter	Alzheimer	MR Egger	13	0.00712844	0.300232	0.981483	1.007 (0.559-1.814)	3.77857	11	0.975952	-0.0191026	0.0280978	0.510646
	Alzheimer	Weighted median	13	-0.22197	0.103173	0.0314412	0.801 (0.654-0.980)	NA	NA	NA
	Alzheimer	Inverse variance weighted	13	-0.18989	0.0784837	0.0155423	0.827 (0.709-0.965)	4.24079	12	0.978689
	Alzheimer	Simple mode	13	-0.26698	0.166366	0.134523	0.766 (0.553-1.061)	NA	NA	NA
	Alzheimer	Weighted mode	13	-0.260528	0.180917	0.175431	0.771 (0.541-1.099)	NA	NA	NA
	Alzheimer	Outlier-corrected	13	NA	NA	NA	NA ( NA- NA)	NA	NA	NA
Oscillospira	Alzheimer	MR Egger	8	-0.222167	0.45423	0.64213	0.801 (0.329-1.951)	1.85893	6	0.932204	0.0292335	0.0437925	0.529247
	Alzheimer	Weighted median	8	0.0457929	0.133175	0.730954	1.047 (0.806-1.359)	NA	NA	NA
	Alzheimer	Inverse variance weighted	8	0.0724032	0.107717	0.501482	1.075 (0.870-1.328)	2.30455	7	0.941082
	Alzheimer	Simple mode	8	0.0564665	0.196339	0.781983	1.058 (0.720-1.555)	NA	NA	NA
	Alzheimer	Weighted mode	8	0.0393104	0.205232	0.85354	1.040 (0.696-1.555)	NA	NA	NA
	Alzheimer	Outlier-corrected	8	NA	NA	NA	NA ( NA- NA)	NA	NA	NA
Oxalobacter	Alzheimer	MR Egger	11	0.399088	0.327292	0.253698	1.490 (0.785-2.831)	11.7305	9	0.228931	-0.0701437	0.0487461	0.184017
	Alzheimer	Weighted median	11	-0.105759	0.0839279	0.207628	0.900 (0.763-1.060)	NA	NA	NA
	Alzheimer	Inverse variance weighted	11	-0.0611388	0.0731026	0.402963	0.941 (0.815-1.086)	14.4293	10	0.154294
	Alzheimer	Simple mode	11	-0.15024	0.117527	0.229998	0.861 (0.683-1.083)	NA	NA	NA
	Alzheimer	Weighted mode	11	-0.137975	0.109084	0.234605	0.871 (0.703-1.079)	NA	NA	NA
	Alzheimer	Outlier-corrected	11	NA	NA	NA	NA ( NA- NA)	NA	NA	NA
Parabacteroides	Alzheimer	MR Egger	5	-0.375222	1.12473	0.760631	0.687 (0.076-6.229)	3.38283	3	0.33628	0.0283937	0.0976499	0.79017
	Alzheimer	Weighted median	5	-0.0670268	0.213757	0.753851	0.935 (0.615-1.422)	NA	NA	NA
	Alzheimer	Inverse variance weighted	5	-0.0524389	0.170307	0.758152	0.949 (0.680-1.325)	3.47816	4	0.481206
	Alzheimer	Simple mode	5	0.0380927	0.288229	0.901238	1.039 (0.590-1.828)	NA	NA	NA
	Alzheimer	Weighted mode	5	-0.0346599	0.284909	0.909041	0.966 (0.553-1.688)	NA	NA	NA
	Alzheimer	Outlier-corrected	5	NA	NA	NA	NA ( NA- NA)	NA	NA	NA
Paraprevotella	Alzheimer	MR Egger	13	-0.110809	0.258201	0.676094	0.895 (0.540-1.485)	11.2852	11	0.419692	0.0115462	0.0274463	0.682089
	Alzheimer	Weighted median	13	0.0433484	0.0906611	0.632553	1.044 (0.874-1.247)	NA	NA	NA
	Alzheimer	Inverse variance weighted	13	-0.00605302	0.0673959	0.928436	0.994 (0.871-1.134)	11.4667	12	0.489399
	Alzheimer	Simple mode	13	0.111706	0.176884	0.539543	1.118 (0.791-1.582)	NA	NA	NA
	Alzheimer	Weighted mode	13	0.129591	0.179285	0.483642	1.138 (0.801-1.618)	NA	NA	NA
	Alzheimer	Outlier-corrected	13	NA	NA	NA	NA ( NA- NA)	NA	NA	NA
Parasutterella	Alzheimer	MR Egger	14	-0.12274	0.233891	0.6093	0.884 (0.559-1.399)	13.1655	12	0.357125	0.00402691	0.019013	0.835819
	Alzheimer	Weighted median	14	-0.0560036	0.115863	0.62884	0.946 (0.753-1.187)	NA	NA	NA
	Alzheimer	Inverse variance weighted	14	-0.0765297	0.081123	0.345487	0.926 (0.790-1.086)	13.2147	13	0.431364
	Alzheimer	Simple mode	14	-0.0747223	0.170112	0.667692	0.928 (0.665-1.295)	NA	NA	NA
	Alzheimer	Weighted mode	14	-0.0708145	0.155791	0.656931	0.932 (0.686-1.264)	NA	NA	NA
	Alzheimer	Outlier-corrected	14	NA	NA	NA	NA ( NA- NA)	NA	NA	NA
Peptococcus	Alzheimer	MR Egger	12	-0.103492	0.247914	0.68517	0.902 (0.555-1.466)	7.47365	10	0.680099	0.00851095	0.0323255	0.797673
	Alzheimer	Weighted median	12	-0.0274952	0.0866935	0.751127	0.973 (0.821-1.153)	NA	NA	NA
	Alzheimer	Inverse variance weighted	12	-0.0404525	0.064301	0.529275	0.960 (0.847-1.089)	7.54298	11	0.753564
	Alzheimer	Simple mode	12	0.0236887	0.146664	0.874614	1.024 (0.768-1.365)	NA	NA	NA
	Alzheimer	Weighted mode	12	0.0304739	0.148384	0.841033	1.031 (0.771-1.379)	NA	NA	NA
	Alzheimer	Outlier-corrected	12	NA	NA	NA	NA ( NA- NA)	NA	NA	NA
Phascolarctobacterium	Alzheimer	MR Egger	8	-0.548394	0.535158	0.345016	0.578 (0.202-1.650)	4.15443	6	0.655787	0.0460701	0.0465374	0.360422
	Alzheimer	Weighted median	8	-0.041647	0.150738	0.782328	0.959 (0.714-1.289)	NA	NA	NA
	Alzheimer	Inverse variance weighted	8	-0.0309628	0.11489	0.787546	0.970 (0.774-1.214)	5.13445	7	0.64356
	Alzheimer	Simple mode	8	-0.045313	0.242101	0.85684	0.956 (0.595-1.536)	NA	NA	NA
	Alzheimer	Weighted mode	8	-0.0321691	0.244601	0.899067	0.968 (0.600-1.564)	NA	NA	NA
	Alzheimer	Outlier-corrected	8	NA	NA	NA	NA ( NA- NA)	NA	NA	NA
Prevotella7	Alzheimer	MR Egger	11	-0.0565905	0.332344	0.868559	0.945 (0.493-1.813)	3.68313	9	0.931004	0.00207662	0.0463949	0.965276
	Alzheimer	Weighted median	11	-0.0533986	0.0744694	0.473341	0.948 (0.819-1.097)	NA	NA	NA
	Alzheimer	Inverse variance weighted	11	-0.0419381	0.0573561	0.464665	0.959 (0.857-1.073)	3.68513	10	0.960435
	Alzheimer	Simple mode	11	-0.0858338	0.118666	0.486058	0.918 (0.727-1.158)	NA	NA	NA
	Alzheimer	Weighted mode	11	-0.0761144	0.115387	0.524384	0.927 (0.739-1.162)	NA	NA	NA
	Alzheimer	Outlier-corrected	11	NA	NA	NA	NA ( NA- NA)	NA	NA	NA
Prevotella9	Alzheimer	MR Egger	15	0.0954643	0.214425	0.663491	1.100 (0.723-1.675)	11.4187	13	0.575788	-0.000112268	0.0211104	0.995837
	Alzheimer	Weighted median	15	0.000882986	0.104461	0.993256	1.001 (0.816-1.228)	NA	NA	NA
	Alzheimer	Inverse variance weighted	15	0.0943934	0.0736848	0.200178	1.099 (0.951-1.270)	11.4187	14	0.652876
	Alzheimer	Simple mode	15	-0.0507296	0.182162	0.78471	0.951 (0.665-1.358)	NA	NA	NA
	Alzheimer	Weighted mode	15	-0.047486	0.162168	0.773956	0.954 (0.694-1.310)	NA	NA	NA
	Alzheimer	Outlier-corrected	15	NA	NA	NA	NA ( NA- NA)	NA	NA	NA
RikenellaceaeRC9gutgroup	Alzheimer	MR Egger	11	0.459658	0.343937	0.214201	1.584 (0.807-3.107)	7.57392	9	0.577588	-0.0745839	0.0477226	0.152521
	Alzheimer	Weighted median	11	-0.0765142	0.0747333	0.305916	0.926 (0.800-1.072)	NA	NA	NA
	Alzheimer	Inverse variance weighted	11	-0.0709258	0.055144	0.198376	0.932 (0.836-1.038)	10.0165	10	0.43905
	Alzheimer	Simple mode	11	-0.141169	0.142152	0.34409	0.868 (0.657-1.147)	NA	NA	NA
	Alzheimer	Weighted mode	11	-0.131529	0.129379	0.3333	0.877 (0.680-1.130)	NA	NA	NA
	Alzheimer	Outlier-corrected	11	NA	NA	NA	NA ( NA- NA)	NA	NA	NA
Romboutsia	Alzheimer	MR Egger	13	0.244467	0.288298	0.414527	1.277 (0.726-2.247)	7.41633	11	0.764436	-0.0138175	0.0236473	0.570798
	Alzheimer	Weighted median	13	0.0973238	0.132219	0.461683	1.102 (0.851-1.428)	NA	NA	NA
	Alzheimer	Inverse variance weighted	13	0.0863903	0.0996358	0.385909	1.090 (0.897-1.325)	7.75776	12	0.803763
	Alzheimer	Simple mode	13	0.116049	0.215771	0.600525	1.123 (0.736-1.714)	NA	NA	NA
	Alzheimer	Weighted mode	13	0.112935	0.209722	0.600078	1.120 (0.742-1.689)	NA	NA	NA
	Alzheimer	Outlier-corrected	13	NA	NA	NA	NA ( NA- NA)	NA	NA	NA
Roseburia	Alzheimer	MR Egger	14	-0.188236	0.338945	0.588853	0.828 (0.426-1.610)	9.35717	12	0.672158	0.00952739	0.0241851	0.700538
	Alzheimer	Weighted median	14	0.0186783	0.139237	0.893286	1.019 (0.776-1.339)	NA	NA	NA
	Alzheimer	Inverse variance weighted	14	-0.0619575	0.110126	0.573704	0.940 (0.757-1.166)	9.51236	13	0.733241
	Alzheimer	Simple mode	14	0.0610706	0.21771	0.783498	1.063 (0.694-1.629)	NA	NA	NA
	Alzheimer	Weighted mode	14	0.0652164	0.214352	0.765754	1.067 (0.701-1.625)	NA	NA	NA
	Alzheimer	Outlier-corrected	14	NA	NA	NA	NA ( NA- NA)	NA	NA	NA
Ruminiclostridium5	Alzheimer	MR Egger	11	0.643797	0.50894	0.23765	1.904 (0.702-5.162)	3.8387	9	0.921704	-0.033763	0.0320437	0.319506
	Alzheimer	Weighted median	11	0.125527	0.159957	0.432597	1.134 (0.829-1.551)	NA	NA	NA
	Alzheimer	Inverse variance weighted	11	0.123158	0.121892	0.312308	1.131 (0.891-1.436)	4.94889	10	0.894566
	Alzheimer	Simple mode	11	0.140292	0.24039	0.572416	1.151 (0.718-1.843)	NA	NA	NA
	Alzheimer	Weighted mode	11	0.178856	0.243314	0.479172	1.196 (0.742-1.927)	NA	NA	NA
	Alzheimer	Outlier-corrected	11	NA	NA	NA	NA ( NA- NA)	NA	NA	NA
Ruminiclostridium6	Alzheimer	MR Egger	15	0.140578	0.276062	0.619127	1.151 (0.670-1.977)	18.1691	13	0.151205	-0.00667621	0.0238257	0.783725
	Alzheimer	Weighted median	15	0.103249	0.140733	0.463161	1.109 (0.841-1.461)	NA	NA	NA
	Alzheimer	Inverse variance weighted	15	0.0697908	0.107597	0.516577	1.072 (0.868-1.324)	18.2788	14	0.194376
	Alzheimer	Simple mode	15	0.0815623	0.232409	0.730856	1.085 (0.688-1.711)	NA	NA	NA
	Alzheimer	Weighted mode	15	0.116266	0.196729	0.563942	1.123 (0.764-1.652)	NA	NA	NA
	Alzheimer	Outlier-corrected	15	NA	NA	NA	NA ( NA- NA)	NA	NA	NA
Ruminiclostridium9	Alzheimer	MR Egger	8	-0.452153	0.693415	0.53852	0.636 (0.163-2.477)	3.47851	6	0.746826	0.01843	0.04432	0.691991
	Alzheimer	Weighted median	8	-0.13153	0.194634	0.499181	0.877 (0.599-1.284)	NA	NA	NA
	Alzheimer	Inverse variance weighted	8	-0.170182	0.145037	0.240647	0.844 (0.635-1.121)	3.65144	7	0.818935
	Alzheimer	Simple mode	8	-0.114146	0.27716	0.692775	0.892 (0.518-1.536)	NA	NA	NA
	Alzheimer	Weighted mode	8	-0.103746	0.284806	0.726412	0.901 (0.516-1.575)	NA	NA	NA
	Alzheimer	Outlier-corrected	8	NA	NA	NA	NA ( NA- NA)	NA	NA	NA
RuminococcaceaeNK4A214group	Alzheimer	MR Egger	13	0.0899759	0.385138	0.819571	1.094 (0.514-2.328)	13.9649	11	0.234944	-0.00439908	0.0280836	0.878365
	Alzheimer	Weighted median	13	-0.109167	0.149116	0.464112	0.897 (0.669-1.201)	NA	NA	NA
	Alzheimer	Inverse variance weighted	13	0.0324812	0.111818	0.771447	1.033 (0.830-1.286)	13.996	12	0.300963
	Alzheimer	Simple mode	13	-0.0804101	0.248227	0.751561	0.923 (0.567-1.501)	NA	NA	NA
	Alzheimer	Weighted mode	13	-0.0978728	0.180014	0.596607	0.907 (0.637-1.290)	NA	NA	NA
	Alzheimer	Outlier-corrected	13	NA	NA	NA	NA ( NA- NA)	NA	NA	NA
RuminococcaceaeUCG002	Alzheimer	MR Egger	20	0.076933	0.211981	0.720888	1.080 (0.713-1.636)	18.2432	18	0.43974	-0.00355815	0.0163931	0.830609
	Alzheimer	Weighted median	20	-0.0573034	0.115703	0.620413	0.944 (0.753-1.185)	NA	NA	NA
	Alzheimer	Inverse variance weighted	20	0.0344506	0.0808655	0.67009	1.035 (0.883-1.213)	18.291	19	0.503086
	Alzheimer	Simple mode	20	-0.03367	0.180876	0.8543	0.967 (0.678-1.378)	NA	NA	NA
	Alzheimer	Weighted mode	20	-0.0953719	0.151989	0.537806	0.909 (0.675-1.224)	NA	NA	NA
	Alzheimer	Outlier-corrected	20	NA	NA	NA	NA ( NA- NA)	NA	NA	NA
RuminococcaceaeUCG003	Alzheimer	MR Egger	12	-0.356494	0.331099	0.306904	0.700 (0.366-1.340)	8.3246	10	0.597163	0.0235145	0.0244268	0.358423
	Alzheimer	Weighted median	12	0.0439597	0.142296	0.757374	1.045 (0.791-1.381)	NA	NA	NA
	Alzheimer	Inverse variance weighted	12	-0.0527973	0.100495	0.599325	0.949 (0.779-1.155)	9.2513	11	0.598708
	Alzheimer	Simple mode	12	0.116655	0.202823	0.576759	1.124 (0.755-1.672)	NA	NA	NA
	Alzheimer	Weighted mode	12	0.105455	0.204805	0.616807	1.111 (0.744-1.660)	NA	NA	NA
	Alzheimer	Outlier-corrected	12	NA	NA	NA	NA ( NA- NA)	NA	NA	NA
RuminococcaceaeUCG004	Alzheimer	MR Egger	11	-0.0849712	0.615145	0.893177	0.919 (0.275-3.067)	13.5207	9	0.140424	0.00246642	0.0516704	0.962971
	Alzheimer	Weighted median	11	-0.0243545	0.126609	0.847461	0.976 (0.761-1.251)	NA	NA	NA
	Alzheimer	Inverse variance weighted	11	-0.0560899	0.105299	0.594259	0.945 (0.769-1.162)	13.5242	10	0.195823
	Alzheimer	Simple mode	11	-0.0172842	0.179941	0.925375	0.983 (0.691-1.399)	NA	NA	NA
	Alzheimer	Weighted mode	11	0.000836965	0.182642	0.996434	1.001 (0.700-1.432)	NA	NA	NA
	Alzheimer	Outlier-corrected	11	NA	NA	NA	NA ( NA- NA)	NA	NA	NA
RuminococcaceaeUCG005	Alzheimer	MR Egger	14	-0.505311	0.274931	0.0909401	0.603 (0.352-1.034)	14.3038	12	0.281732	0.049147	0.0230864	0.0546685
	Alzheimer	Weighted median	14	-0.0358302	0.140134	0.798194	0.965 (0.733-1.270)	NA	NA	NA
	Alzheimer	Inverse variance weighted	14	0.0387364	0.114312	0.734711	1.039 (0.831-1.301)	19.7057	13	0.102794
	Alzheimer	Simple mode	14	-0.030003	0.228016	0.897329	0.970 (0.621-1.517)	NA	NA	NA
	Alzheimer	Weighted mode	14	-0.0528283	0.171257	0.762609	0.949 (0.678-1.327)	NA	NA	NA
	Alzheimer	Outlier-corrected	14	NA	NA	NA	NA ( NA- NA)	NA	NA	NA
RuminococcaceaeUCG009	Alzheimer	MR Egger	11	0.153813	0.395038	0.706061	1.166 (0.538-2.530)	15.4192	9	0.0800459	-0.0052642	0.0387782	0.895005
	Alzheimer	Weighted median	11	0.18823	0.109454	0.085482	1.207 (0.974-1.496)	NA	NA	NA
	Alzheimer	Inverse variance weighted	11	0.102041	0.0978354	0.296953	1.107 (0.914-1.342)	15.4508	10	0.116471
	Alzheimer	Simple mode	11	0.210581	0.178248	0.264779	1.234 (0.870-1.751)	NA	NA	NA
	Alzheimer	Weighted mode	11	0.210581	0.178122	0.264463	1.234 (0.871-1.750)	NA	NA	NA
	Alzheimer	Outlier-corrected	11	NA	NA	NA	NA ( NA- NA)	NA	NA	NA
RuminococcaceaeUCG010	Alzheimer	MR Egger	6	0.348569	0.357961	0.385314	1.417 (0.703-2.858)	1.90741	4	0.752784	-0.0193654	0.0254964	0.489834
	Alzheimer	Weighted median	6	0.211857	0.16837	0.20829	1.236 (0.889-1.719)	NA	NA	NA
	Alzheimer	Inverse variance weighted	6	0.0955564	0.131036	0.465856	1.100 (0.851-1.422)	2.4843	5	0.778858
	Alzheimer	Simple mode	6	0.213772	0.245302	0.423362	1.238 (0.766-2.003)	NA	NA	NA
	Alzheimer	Weighted mode	6	0.221903	0.207871	0.334552	1.248 (0.831-1.876)	NA	NA	NA
	Alzheimer	Outlier-corrected	6	NA	NA	NA	NA ( NA- NA)	NA	NA	NA
RuminococcaceaeUCG011	Alzheimer	MR Egger	8	-0.0173797	0.458662	0.971003	0.983 (0.400-2.415)	12.5174	6	0.0513737	0.00256671	0.0607376	0.967663
	Alzheimer	Weighted median	8	-0.0503535	0.0925175	0.586263	0.951 (0.793-1.140)	NA	NA	NA
	Alzheimer	Inverse variance weighted	8	0.00161077	0.0849937	0.98488	1.002 (0.848-1.183)	12.5211	7	0.0846731
	Alzheimer	Simple mode	8	-0.0160334	0.159101	0.922555	0.984 (0.720-1.344)	NA	NA	NA
	Alzheimer	Weighted mode	8	-0.0434196	0.138415	0.762896	0.958 (0.730-1.256)	NA	NA	NA
	Alzheimer	Outlier-corrected	8	NA	NA	NA	NA ( NA- NA)	NA	NA	NA
RuminococcaceaeUCG013	Alzheimer	MR Egger	11	0.303716	0.389392	0.455429	1.355 (0.632-2.906)	12.8377	9	0.170089	-0.0421634	0.0298063	0.190842
	Alzheimer	Weighted median	11	-0.141266	0.165357	0.392936	0.868 (0.628-1.201)	NA	NA	NA
	Alzheimer	Inverse variance weighted	11	-0.212835	0.141826	0.133439	0.808 (0.612-1.067)	15.692	10	0.108795
	Alzheimer	Simple mode	11	-0.157134	0.320532	0.634549	0.855 (0.456-1.602)	NA	NA	NA
	Alzheimer	Weighted mode	11	-0.12179	0.3159	0.707916	0.885 (0.477-1.644)	NA	NA	NA
	Alzheimer	Outlier-corrected	11	NA	NA	NA	NA ( NA- NA)	NA	NA	NA
RuminococcaceaeUCG014	Alzheimer	MR Egger	10	0.442441	0.238478	0.100659	1.557 (0.975-2.484)	6.37217	8	0.605619	-0.0478158	0.0202517	0.0458812
	Alzheimer	Weighted median	10	-0.0184757	0.145209	0.898754	0.982 (0.739-1.305)	NA	NA	NA
	Alzheimer	Inverse variance weighted	10	-0.0650855	0.118988	0.584383	0.937 (0.742-1.183)	11.9468	9	0.216322
	Alzheimer	Simple mode	10	-0.0910949	0.274296	0.747414	0.913 (0.533-1.563)	NA	NA	NA
	Alzheimer	Weighted mode	10	0.124267	0.163802	0.467471	1.132 (0.821-1.561)	NA	NA	NA
	Alzheimer	Outlier-corrected	10	NA	NA	NA	NA ( NA- NA)	NA	NA	NA
Ruminococcus1	Alzheimer	MR Egger	10	0.497001	0.41974	0.270371	1.644 (0.722-3.742)	15.8693	8	0.0442891	-0.0279581	0.0325192	0.414951
	Alzheimer	Weighted median	10	0.156621	0.156483	0.316884	1.170 (0.861-1.589)	NA	NA	NA
	Alzheimer	Inverse variance weighted	10	0.162854	0.156196	0.297122	1.177 (0.867-1.598)	17.3356	9	0.0437132
	Alzheimer	Simple mode	10	0.195354	0.252645	0.45921	1.216 (0.741-1.995)	NA	NA	NA
	Alzheimer	Weighted mode	10	0.195354	0.21486	0.386939	1.216 (0.798-1.852)	NA	NA	NA
	Alzheimer	Outlier-corrected	10	NA	NA	NA	NA ( NA- NA)	NA	NA	NA
Ruminococcus2	Alzheimer	MR Egger	15	0.14521	0.267357	0.596228	1.156 (0.685-1.953)	21.1688	13	0.0696565	-0.0037802	0.0212833	0.861765
	Alzheimer	Weighted median	15	0.106217	0.132454	0.422602	1.112 (0.858-1.442)	NA	NA	NA
	Alzheimer	Inverse variance weighted	15	0.101981	0.106743	0.339381	1.107 (0.898-1.365)	21.2202	14	0.0961222
	Alzheimer	Simple mode	15	0.341874	0.239222	0.174906	1.408 (0.881-2.250)	NA	NA	NA
	Alzheimer	Weighted mode	15	0.154538	0.19556	0.442571	1.167 (0.796-1.712)	NA	NA	NA
	Alzheimer	Outlier-corrected	15	NA	NA	NA	NA ( NA- NA)	NA	NA	NA
Sellimonas	Alzheimer	MR Egger	9	-0.224359	0.377619	0.571111	0.799 (0.381-1.675)	9.34899	7	0.228562	0.0225975	0.0545641	0.691162
	Alzheimer	Weighted median	9	-0.146504	0.0859051	0.0881163	0.864 (0.730-1.022)	NA	NA	NA
	Alzheimer	Inverse variance weighted	9	-0.0702862	0.0613089	0.251619	0.932 (0.827-1.051)	9.57806	8	0.295897
	Alzheimer	Simple mode	9	-0.168567	0.140526	0.264634	0.845 (0.641-1.113)	NA	NA	NA
	Alzheimer	Weighted mode	9	-0.168567	0.138182	0.257244	0.845 (0.644-1.108)	NA	NA	NA
	Alzheimer	Outlier-corrected	9	NA	NA	NA	NA ( NA- NA)	NA	NA	NA
Senegalimassilia	Alzheimer	MR Egger	5	0.286422	0.481293	0.593672	1.332 (0.518-3.420)	1.91966	3	0.589248	-0.0329648	0.0434627	0.50332
	Alzheimer	Weighted median	5	-0.0246828	0.163324	0.879875	0.976 (0.708-1.344)	NA	NA	NA
	Alzheimer	Inverse variance weighted	5	-0.0660037	0.125439	0.598763	0.936 (0.732-1.197)	2.49492	4	0.645545
	Alzheimer	Simple mode	5	0.0483501	0.213766	0.832147	1.050 (0.690-1.596)	NA	NA	NA
	Alzheimer	Weighted mode	5	0.0740599	0.230986	0.764546	1.077 (0.685-1.693)	NA	NA	NA
	Alzheimer	Outlier-corrected	5	NA	NA	NA	NA ( NA- NA)	NA	NA	NA
Slackia	Alzheimer	MR Egger	6	0.383162	0.900006	0.692211	1.467 (0.251-8.561)	7.06633	4	0.132424	-0.0321487	0.0894022	0.73733
	Alzheimer	Weighted median	6	0.134467	0.14114	0.340732	1.144 (0.867-1.508)	NA	NA	NA
	Alzheimer	Inverse variance weighted	6	0.0633295	0.12508	0.612637	1.065 (0.834-1.361)	7.29476	5	0.199625
	Alzheimer	Simple mode	6	0.129023	0.199901	0.547092	1.138 (0.769-1.683)	NA	NA	NA
	Alzheimer	Weighted mode	6	0.140327	0.190119	0.493617	1.151 (0.793-1.670)	NA	NA	NA
	Alzheimer	Outlier-corrected	6	NA	NA	NA	NA ( NA- NA)	NA	NA	NA
Streptococcus	Alzheimer	MR Egger	12	-0.549022	0.505933	0.303315	0.578 (0.214-1.557)	13.9617	10	0.174746	0.035932	0.0403055	0.393611
	Alzheimer	Weighted median	12	-0.140438	0.161372	0.384151	0.869 (0.633-1.192)	NA	NA	NA
	Alzheimer	Inverse variance weighted	12	-0.114686	0.135113	0.395983	0.892 (0.684-1.162)	15.0713	11	0.179255
	Alzheimer	Simple mode	12	-0.0827821	0.229796	0.725488	0.921 (0.587-1.444)	NA	NA	NA
	Alzheimer	Weighted mode	12	-0.155766	0.215839	0.485551	0.856 (0.561-1.306)	NA	NA	NA
	Alzheimer	Outlier-corrected	12	NA	NA	NA	NA ( NA- NA)	NA	NA	NA
Subdoligranulum	Alzheimer	MR Egger	11	-0.217165	0.289074	0.471691	0.805 (0.457-1.418)	6.86832	9	0.650827	0.00870352	0.0210798	0.689354
	Alzheimer	Weighted median	11	-0.0732031	0.156643	0.640268	0.929 (0.684-1.263)	NA	NA	NA
	Alzheimer	Inverse variance weighted	11	-0.107125	0.111951	0.338622	0.898 (0.721-1.119)	7.03879	10	0.721778
	Alzheimer	Simple mode	11	-0.032593	0.248757	0.898355	0.968 (0.594-1.576)	NA	NA	NA
	Alzheimer	Weighted mode	11	-0.00688512	0.228834	0.976589	0.993 (0.634-1.555)	NA	NA	NA
	Alzheimer	Outlier-corrected	11	NA	NA	NA	NA ( NA- NA)	NA	NA	NA
Sutterella	Alzheimer	MR Egger	12	0.128414	0.483548	0.795968	1.137 (0.441-2.933)	12.0595	10	0.281094	-0.00280954	0.0323478	0.932502
	Alzheimer	Weighted median	12	0.0782808	0.141089	0.579009	1.081 (0.820-1.426)	NA	NA	NA
	Alzheimer	Inverse variance weighted	12	0.0875553	0.106704	0.411904	1.092 (0.886-1.345)	12.0686	11	0.358509
	Alzheimer	Simple mode	12	0.125059	0.265895	0.647305	1.133 (0.673-1.908)	NA	NA	NA
	Alzheimer	Weighted mode	12	0.0113757	0.225963	0.960751	1.011 (0.650-1.575)	NA	NA	NA
	Alzheimer	Outlier-corrected	12	NA	NA	NA	NA ( NA- NA)	NA	NA	NA
Terrisporobacter	Alzheimer	MR Egger	5	-0.411464	0.362036	0.338307	0.663 (0.326-1.347)	0.103765	3	0.991382	0.0356415	0.0356916	0.391583
	Alzheimer	Weighted median	5	-0.040671	0.147278	0.782432	0.960 (0.719-1.281)	NA	NA	NA
	Alzheimer	Inverse variance weighted	5	-0.0698184	0.118408	0.555429	0.933 (0.739-1.176)	1.10096	4	0.89412
	Alzheimer	Simple mode	5	-0.0320523	0.196276	0.878199	0.968 (0.659-1.423)	NA	NA	NA
	Alzheimer	Weighted mode	5	-0.0209853	0.207316	0.924244	0.979 (0.652-1.470)	NA	NA	NA
	Alzheimer	Outlier-corrected	5	NA	NA	NA	NA ( NA- NA)	NA	NA	NA
Turicibacter	Alzheimer	MR Egger	9	-0.504426	0.387951	0.234693	0.604 (0.282-1.292)	6.90601	7	0.438731	0.0438466	0.0404614	0.314421
	Alzheimer	Weighted median	9	-0.0786628	0.13478	0.559464	0.924 (0.710-1.204)	NA	NA	NA
	Alzheimer	Inverse variance weighted	9	-0.0970694	0.0964013	0.313968	0.907 (0.751-1.096)	8.08035	8	0.425661
	Alzheimer	Simple mode	9	-0.359239	0.231999	0.160105	0.698 (0.443-1.100)	NA	NA	NA
	Alzheimer	Weighted mode	9	-0.00025383	0.204438	0.99904	1.000 (0.670-1.492)	NA	NA	NA
	Alzheimer	Outlier-corrected	9	NA	NA	NA	NA ( NA- NA)	NA	NA	NA
Tyzzerella3	Alzheimer	MR Egger	12	0.196818	0.44718	0.669203	1.218 (0.507-2.925)	15.0815	10	0.129118	-0.0234774	0.0632051	0.718053
	Alzheimer	Weighted median	12	0.00158292	0.100372	0.987417	1.002 (0.823-1.219)	NA	NA	NA
	Alzheimer	Inverse variance weighted	12	0.0334431	0.0775022	0.666096	1.034 (0.888-1.204)	15.2896	11	0.169619
	Alzheimer	Simple mode	12	-0.174759	0.184017	0.362671	0.840 (0.585-1.204)	NA	NA	NA
	Alzheimer	Weighted mode	12	-0.164663	0.166511	0.343966	0.848 (0.612-1.176)	NA	NA	NA
	Alzheimer	Outlier-corrected	12	NA	NA	NA	NA ( NA- NA)	NA	NA	NA
Veillonella	Alzheimer	MR Egger	5	2.54949	3.09203	0.470079	12.801 (0.030-5485.577)	2.49323	3	0.476515	-0.158285	0.225213	0.532794
	Alzheimer	Weighted median	5	0.34495	0.178189	0.0528841	1.412 (0.996- 2.002)	NA	NA	NA
	Alzheimer	Inverse variance weighted	5	0.378366	0.133549	0.0046091	1.460 (1.124- 1.897)	2.98719	4	0.559971
	Alzheimer	Simple mode	5	0.434353	0.241866	0.146948	1.544 (0.961- 2.480)	NA	NA	NA
	Alzheimer	Weighted mode	5	0.410945	0.239191	0.160914	1.508 (0.944- 2.410)	NA	NA	NA
	Alzheimer	Outlier-corrected	5	NA	NA	NA	NA ( NA- NA)	NA	NA	NA
Victivallis	Alzheimer	MR Egger	10	0.211234	0.486416	0.675569	1.235 (0.476-3.205)	9.29118	8	0.318331	-0.020232	0.063489	0.758138
	Alzheimer	Weighted median	10	0.0848315	0.0839891	0.312481	1.089 (0.923-1.283)	NA	NA	NA
	Alzheimer	Inverse variance weighted	10	0.0575604	0.0603723	0.340376	1.059 (0.941-1.192)	9.40912	9	0.400398
	Alzheimer	Simple mode	10	0.0277765	0.131315	0.837189	1.028 (0.795-1.330)	NA	NA	NA
	Alzheimer	Weighted mode	10	0.0924334	0.131084	0.498561	1.097 (0.848-1.418)	NA	NA	NA
	Alzheimer	Outlier-corrected	10	NA	NA	NA	NA ( NA- NA)	NA	NA	NA

## Sheet: Table S6
Table S6. Mendelian Randomization analysis on the causal effect between gut microbiota and Vascular dementia
Exposure	Outcome	Method	nSNP	Beta	Standard error	P value	OR(95%CI)	Q	Q_df	Q_pval	Egger_intercept	Egger_intercept_se	Egger_intercept_pval
Clostridiuminnocuumgroup	Vascular dementia	MR Egger	8	0.964561	0.500392	0.102182	2.624 (0.984-6.996)	3.17157	6	0.787025	-0.125752	0.0676325	0.112326
	Vascular dementia	Weighted median	8	0.132351	0.130665	0.311107	1.142 (0.884-1.475)	NA	NA	NA
	Vascular dementia	Inverse variance weighted	8	0.0528111	0.0996891	0.59628	1.054 (0.867-1.282)	6.62873	7	0.468532
	Vascular dementia	Simple mode	8	0.083529	0.208908	0.701196	1.087 (0.722-1.637)	NA	NA	NA
	Vascular dementia	Weighted mode	8	0.137724	0.204247	0.521758	1.148 (0.769-1.713)	NA	NA	NA
	Vascular dementia	Outlier-corrected	8	NA	NA	NA	NA ( NA- NA)	NA	NA	NA
Eubacteriumbrachygroup	Vascular dementia	MR Egger	10	-0.205377	0.593366	0.738178	0.814 (0.255-2.605)	20.2195	8	0.00953681	0.0241799	0.0745951	0.754138
	Vascular dementia	Weighted median	10	-0.030415	0.137084	0.824414	0.970 (0.741-1.269)	NA	NA	NA
	Vascular dementia	Inverse variance weighted	10	-0.019101	0.140266	0.891681	0.981 (0.745-1.292)	20.485	9	0.0151439
	Vascular dementia	Simple mode	10	-0.160801	0.202554	0.447697	0.851 (0.572-1.266)	NA	NA	NA
	Vascular dementia	Weighted mode	10	-0.132537	0.204827	0.533743	0.876 (0.586-1.309)	NA	NA	NA
	Vascular dementia	Outlier-corrected	10	-0.112234	0.117293	0.366652	0.894 (0.710-1.125)	NA	NA	NA
Eubacteriumcoprostanoligenesgroup	Vascular dementia	MR Egger	12	-0.41123	0.679158	0.558338	0.663 (0.175-2.509)	10.1178	10	0.430219	0.025944	0.0417367	0.548105
	Vascular dementia	Weighted median	12	-0.176237	0.246509	0.47465	0.838 (0.517-1.359)	NA	NA	NA
	Vascular dementia	Inverse variance weighted	12	-0.00374429	0.176543	0.983079	0.996 (0.705-1.408)	10.5088	11	0.485285
	Vascular dementia	Simple mode	12	-0.313478	0.423221	0.474393	0.731 (0.319-1.675)	NA	NA	NA
	Vascular dementia	Weighted mode	12	-0.328111	0.415614	0.446526	0.720 (0.319-1.627)	NA	NA	NA
	Vascular dementia	Outlier-corrected	12	NA	NA	NA	NA ( NA- NA)	NA	NA	NA
Eubacteriumeligensgroup	Vascular dementia	MR Egger	6	-1.30423	1.12374	0.310346	0.271 (0.030-2.455)	7.35495	4	0.118278	0.0977167	0.088494	0.331453
	Vascular dementia	Weighted median	6	-0.256985	0.301505	0.394023	0.773 (0.428-1.396)	NA	NA	NA
	Vascular dementia	Inverse variance weighted	6	-0.10855	0.306975	0.723629	0.897 (0.492-1.637)	9.59692	5	0.087496
	Vascular dementia	Simple mode	6	-0.602153	0.526399	0.304454	0.548 (0.195-1.537)	NA	NA	NA
	Vascular dementia	Weighted mode	6	-0.456049	0.470178	0.376619	0.634 (0.252-1.593)	NA	NA	NA
	Vascular dementia	Outlier-corrected	6	NA	NA	NA	NA ( NA- NA)	NA	NA	NA
Eubacteriumfissicatenagroup	Vascular dementia	MR Egger	9	0.466381	0.535924	0.413016	1.594 (0.558-4.558)	7.69977	7	0.359811	-0.0598536	0.069262	0.416126
	Vascular dementia	Weighted median	9	-0.0706346	0.134162	0.598551	0.932 (0.716-1.212)	NA	NA	NA
	Vascular dementia	Inverse variance weighted	9	0.0120111	0.102061	0.906317	1.012 (0.829-1.236)	8.5212	8	0.38428
	Vascular dementia	Simple mode	9	-0.120359	0.197234	0.558636	0.887 (0.602-1.305)	NA	NA	NA
	Vascular dementia	Weighted mode	9	-0.101716	0.208561	0.638845	0.903 (0.600-1.359)	NA	NA	NA
	Vascular dementia	Outlier-corrected	9	NA	NA	NA	NA ( NA- NA)	NA	NA	NA
Eubacteriumhalliigroup	Vascular dementia	MR Egger	14	0.379884	0.287062	0.21038	1.462 (0.833-2.566)	10.4472	12	0.57679	-0.0207885	0.0233365	0.39054
	Vascular dementia	Weighted median	14	0.148095	0.199543	0.457983	1.160 (0.784-1.715)	NA	NA	NA
	Vascular dementia	Inverse variance weighted	14	0.155576	0.137845	0.259053	1.168 (0.892-1.531)	11.2408	13	0.590656
	Vascular dementia	Simple mode	14	-0.0144466	0.30745	0.963237	0.986 (0.540-1.801)	NA	NA	NA
	Vascular dementia	Weighted mode	14	0.120481	0.288524	0.683071	1.128 (0.641-1.986)	NA	NA	NA
	Vascular dementia	Outlier-corrected	14	NA	NA	NA	NA ( NA- NA)	NA	NA	NA
Eubacteriumnodatumgroup	Vascular dementia	MR Egger	11	-0.448362	0.360611	0.245156	0.639 (0.315-1.295)	8.16051	9	0.518055	0.0469239	0.0523986	0.39383
	Vascular dementia	Weighted median	11	-0.117522	0.113964	0.302436	0.889 (0.711-1.112)	NA	NA	NA
	Vascular dementia	Inverse variance weighted	11	-0.133654	0.0808746	0.0984118	0.875 (0.747-1.025)	8.96246	10	0.53567
	Vascular dementia	Simple mode	11	-0.105214	0.172183	0.554797	0.900 (0.642-1.261)	NA	NA	NA
	Vascular dementia	Weighted mode	11	-0.127304	0.18025	0.496152	0.880 (0.618-1.254)	NA	NA	NA
	Vascular dementia	Outlier-corrected	11	NA	NA	NA	NA ( NA- NA)	NA	NA	NA
Eubacteriumoxidoreducensgroup	Vascular dementia	MR Egger	5	-0.00989313	0.541786	0.986578	0.990 (0.342-2.863)	1.57656	3	0.664717	0.0117878	0.058567	0.853361
	Vascular dementia	Weighted median	5	0.0696635	0.188755	0.712077	1.072 (0.741-1.552)	NA	NA	NA
	Vascular dementia	Inverse variance weighted	5	0.0950215	0.14771	0.52003	1.100 (0.823-1.469)	1.61707	4	0.805722
	Vascular dementia	Simple mode	5	0.000564508	0.246667	0.998284	1.001 (0.617-1.623)	NA	NA	NA
	Vascular dementia	Weighted mode	5	0.0110317	0.256678	0.967778	1.011 (0.611-1.672)	NA	NA	NA
	Vascular dementia	Outlier-corrected	5	NA	NA	NA	NA ( NA- NA)	NA	NA	NA
Eubacteriumrectalegroup	Vascular dementia	MR Egger	8	-0.308356	0.9778	0.763171	0.735 (0.108-4.993)	10.0741	6	0.121567	0.00877707	0.0618924	0.891871
	Vascular dementia	Weighted median	8	-0.340567	0.294143	0.246934	0.711 (0.400-1.266)	NA	NA	NA
	Vascular dementia	Inverse variance weighted	8	-0.174925	0.24674	0.478359	0.840 (0.518-1.362)	10.1079	7	0.182544
	Vascular dementia	Simple mode	8	-0.429061	0.433267	0.355019	0.651 (0.279-1.522)	NA	NA	NA
	Vascular dementia	Weighted mode	8	-0.406377	0.414944	0.360032	0.666 (0.295-1.502)	NA	NA	NA
	Vascular dementia	Outlier-corrected	8	NA	NA	NA	NA ( NA- NA)	NA	NA	NA
Eubacteriumruminantiumgroup	Vascular dementia	MR Egger	18	0.397542	0.370907	0.299706	1.488 (0.719-3.079)	24.2255	16	0.0846945	-0.0483861	0.0355831	0.192747
	Vascular dementia	Weighted median	18	0.0367407	0.129314	0.776318	1.037 (0.805-1.337)	NA	NA	NA
	Vascular dementia	Inverse variance weighted	18	-0.0838079	0.113486	0.46022	0.920 (0.736-1.149)	27.0251	17	0.0577004
	Vascular dementia	Simple mode	18	0.0943023	0.237263	0.695976	1.099 (0.690-1.750)	NA	NA	NA
	Vascular dementia	Weighted mode	18	0.139051	0.214456	0.525393	1.149 (0.755-1.750)	NA	NA	NA
	Vascular dementia	Outlier-corrected	18	NA	NA	NA	NA ( NA- NA)	NA	NA	NA
Eubacteriumventriosumgroup	Vascular dementia	MR Egger	15	-0.402486	0.826127	0.634231	0.669 (0.132-3.376)	21.5253	13	0.0631669	0.0427438	0.0617714	0.50113
	Vascular dementia	Weighted median	15	0.162808	0.199566	0.414608	1.177 (0.796-1.740)	NA	NA	NA
	Vascular dementia	Inverse variance weighted	15	0.154579	0.181961	0.395594	1.167 (0.817-1.667)	22.3182	14	0.0723089
	Vascular dementia	Simple mode	15	0.167067	0.346443	0.637091	1.182 (0.599-2.331)	NA	NA	NA
	Vascular dementia	Weighted mode	15	0.137041	0.308317	0.663489	1.147 (0.627-2.099)	NA	NA	NA
	Vascular dementia	Outlier-corrected	15	NA	NA	NA	NA ( NA- NA)	NA	NA	NA
Eubacteriumxylanophilumgroup	Vascular dementia	MR Egger	9	-0.73231	0.644416	0.293195	0.481 (0.136-1.700)	12.721	7	0.0792039	0.0731003	0.0526121	0.207296
	Vascular dementia	Weighted median	9	-0.085878	0.233159	0.712632	0.918 (0.581-1.449)	NA	NA	NA
	Vascular dementia	Inverse variance weighted	9	0.112054	0.226509	0.620811	1.119 (0.718-1.744)	16.2293	8	0.0392132
	Vascular dementia	Simple mode	9	-0.0679421	0.426131	0.877274	0.934 (0.405-2.154)	NA	NA	NA
	Vascular dementia	Weighted mode	9	-0.130855	0.385941	0.743297	0.877 (0.412-1.869)	NA	NA	NA
	Vascular dementia	Outlier-corrected	9	NA	NA	NA	NA ( NA- NA)	NA	NA	NA
Ruminococcusgauvreauiigroup	Vascular dementia	MR Egger	11	-0.978256	0.63718	0.159085	0.376 (0.108-1.311)	9.28406	9	0.411477	0.0495627	0.0465449	0.314683
	Vascular dementia	Weighted median	11	-0.145636	0.220348	0.508653	0.864 (0.561-1.331)	NA	NA	NA
	Vascular dementia	Inverse variance weighted	11	-0.320356	0.156825	0.0410761	0.726 (0.534-0.987)	10.4537	10	0.401627
	Vascular dementia	Simple mode	11	-0.0646187	0.327257	0.847427	0.937 (0.494-1.780)	NA	NA	NA
	Vascular dementia	Weighted mode	11	-0.0646187	0.352103	0.858056	0.937 (0.470-1.869)	NA	NA	NA
	Vascular dementia	Outlier-corrected	11	NA	NA	NA	NA ( NA- NA)	NA	NA	NA
Ruminococcusgnavusgroup	Vascular dementia	MR Egger	11	-0.382822	0.556982	0.509207	0.682 (0.229-2.032)	10.2839	9	0.327992	0.0295125	0.061096	0.640593
	Vascular dementia	Weighted median	11	-0.15046	0.153512	0.327026	0.860 (0.637-1.162)	NA	NA	NA
	Vascular dementia	Inverse variance weighted	11	-0.119683	0.111584	0.283456	0.887 (0.713-1.104)	10.5506	10	0.393587
	Vascular dementia	Simple mode	11	-0.306532	0.283897	0.305616	0.736 (0.422-1.284)	NA	NA	NA
	Vascular dementia	Weighted mode	11	-0.331791	0.295488	0.287733	0.718 (0.402-1.281)	NA	NA	NA
	Vascular dementia	Outlier-corrected	11	NA	NA	NA	NA ( NA- NA)	NA	NA	NA
Ruminococcustorquesgroup	Vascular dementia	MR Egger	7	-0.495531	1.21767	0.70088	0.609 (0.056-6.627)	14.0035	5	0.0155874	0.0387452	0.0814978	0.654536
	Vascular dementia	Weighted median	7	0.556112	0.341598	0.103531	1.744 (0.893-3.406)	NA	NA	NA
	Vascular dementia	Inverse variance weighted	7	0.05115	0.373822	0.891165	1.052 (0.506-2.190)	14.6365	6	0.0232806
	Vascular dementia	Simple mode	7	0.607159	0.480862	0.253569	1.835 (0.715-4.710)	NA	NA	NA
	Vascular dementia	Weighted mode	7	0.585809	0.393475	0.187111	1.796 (0.831-3.885)	NA	NA	NA
	Vascular dementia	Outlier-corrected	7	NA	NA	NA	NA ( NA- NA)	NA	NA	NA
Actinomyces	Vascular dementia	MR Egger	7	0.177307	0.345407	0.629592	1.194 (0.607-2.350)	1.47035	5	0.916465	-0.0142199	0.0388164	0.729104
	Vascular dementia	Weighted median	7	0.10943	0.173071	0.527201	1.116 (0.795-1.566)	NA	NA	NA
	Vascular dementia	Inverse variance weighted	7	0.0618166	0.141135	0.66139	1.064 (0.807-1.403)	1.60456	6	0.952249
	Vascular dementia	Simple mode	7	0.12009	0.234481	0.626842	1.128 (0.712-1.785)	NA	NA	NA
	Vascular dementia	Weighted mode	7	0.131693	0.217867	0.567673	1.141 (0.744-1.748)	NA	NA	NA
	Vascular dementia	Outlier-corrected	7	NA	NA	NA	NA ( NA- NA)	NA	NA	NA
Adlercreutzia	Vascular dementia	MR Egger	8	-0.33026	0.727182	0.665677	0.719 (0.173-2.989)	6.98964	6	0.321806	-0.00342777	0.0642104	0.95916
	Vascular dementia	Weighted median	8	-0.488465	0.196663	0.0130001	0.614 (0.417-0.902)	NA	NA	NA
	Vascular dementia	Inverse variance weighted	8	-0.368101	0.150301	0.0143218	0.692 (0.515-0.929)	6.99296	7	0.429613
	Vascular dementia	Simple mode	8	-0.497774	0.311456	0.154027	0.608 (0.330-1.119)	NA	NA	NA
	Vascular dementia	Weighted mode	8	-0.493699	0.299882	0.143695	0.610 (0.339-1.099)	NA	NA	NA
	Vascular dementia	Outlier-corrected	8	NA	NA	NA	NA ( NA- NA)	NA	NA	NA
Akkermansia	Vascular dementia	MR Egger	11	0.965304	0.559429	0.118515	2.626 (0.877-7.860)	11.8195	9	0.223674	-0.0973	0.0439213	0.0539742
	Vascular dementia	Weighted median	11	-0.223354	0.20837	0.28376	0.800 (0.532-1.203)	NA	NA	NA
	Vascular dementia	Inverse variance weighted	11	-0.218046	0.196019	0.265977	0.804 (0.548-1.181)	18.2647	10	0.0506592
	Vascular dementia	Simple mode	11	-0.212232	0.367896	0.576776	0.809 (0.393-1.663)	NA	NA	NA
	Vascular dementia	Weighted mode	11	-0.235418	0.365638	0.534157	0.790 (0.386-1.618)	NA	NA	NA
	Vascular dementia	Outlier-corrected	11	NA	NA	NA	NA ( NA- NA)	NA	NA	NA
Alistipes	Vascular dementia	MR Egger	12	-0.187165	1.22697	0.881793	0.829 (0.075-9.186)	18.8094	10	0.0427512	0.023094	0.073431	0.759605
	Vascular dementia	Weighted median	12	0.20414	0.27388	0.456053	1.226 (0.717-2.098)	NA	NA	NA
	Vascular dementia	Inverse variance weighted	12	0.190124	0.246695	0.440894	1.209 (0.746-1.961)	18.9955	11	0.0611749
	Vascular dementia	Simple mode	12	0.36628	0.469254	0.451533	1.442 (0.575-3.618)	NA	NA	NA
	Vascular dementia	Weighted mode	12	0.387036	0.399589	0.353567	1.473 (0.673-3.223)	NA	NA	NA
	Vascular dementia	Outlier-corrected	12	NA	NA	NA	NA ( NA- NA)	NA	NA	NA
Allisonella	Vascular dementia	MR Egger	8	-0.889135	0.600008	0.188886	0.411 (0.127-1.332)	2.76044	6	0.838257	0.116359	0.0852354	0.221176
	Vascular dementia	Weighted median	8	-0.102445	0.11584	0.376499	0.903 (0.719-1.133)	NA	NA	NA
	Vascular dementia	Inverse variance weighted	8	-0.0790116	0.0885809	0.372408	0.924 (0.777-1.099)	4.62407	7	0.705731
	Vascular dementia	Simple mode	8	-0.207788	0.203516	0.341244	0.812 (0.545-1.211)	NA	NA	NA
	Vascular dementia	Weighted mode	8	-0.230863	0.195206	0.27555	0.794 (0.541-1.164)	NA	NA	NA
	Vascular dementia	Outlier-corrected	8	NA	NA	NA	NA ( NA- NA)	NA	NA	NA
Alloprevotella	Vascular dementia	MR Egger	5	-0.615151	0.978596	0.57421	0.541 (0.079-3.680)	0.946529	3	0.814187	0.0883011	0.135172	0.560195
	Vascular dementia	Weighted median	5	-0.0112684	0.1514	0.94067	0.989 (0.735-1.330)	NA	NA	NA
	Vascular dementia	Inverse variance weighted	5	0.0198717	0.112581	0.859893	1.020 (0.818-1.272)	1.37326	4	0.848828
	Vascular dementia	Simple mode	5	0.0137484	0.183285	0.943808	1.014 (0.708-1.452)	NA	NA	NA
	Vascular dementia	Weighted mode	5	0.0101265	0.189181	0.959878	1.010 (0.697-1.464)	NA	NA	NA
	Vascular dementia	Outlier-corrected	5	NA	NA	NA	NA ( NA- NA)	NA	NA	NA
Anaerofilum	Vascular dementia	MR Egger	10	0.31528	0.871621	0.726931	1.371 (0.248-7.566)	19.706	8	0.0115074	-0.0332237	0.0957663	0.737597
	Vascular dementia	Weighted median	10	0.104153	0.146912	0.478356	1.110 (0.832-1.480)	NA	NA	NA
	Vascular dementia	Inverse variance weighted	10	0.0180867	0.152786	0.905767	1.018 (0.755-1.374)	20.0025	9	0.017897
	Vascular dementia	Simple mode	10	0.245911	0.245495	0.34266	1.279 (0.790-2.069)	NA	NA	NA
	Vascular dementia	Weighted mode	10	0.209602	0.246414	0.417041	1.233 (0.761-1.999)	NA	NA	NA
	Vascular dementia	Outlier-corrected	10	0.108584	0.13805	0.454207	1.115 (0.850-1.461)	NA	NA	NA
Anaerostipes	Vascular dementia	MR Egger	13	-1.05049	0.609752	0.112879	0.350 (0.106-1.156)	9.71995	11	0.55574	0.0698584	0.0387445	0.0988111
	Vascular dementia	Weighted median	13	0.0414357	0.241493	0.863766	1.042 (0.649-1.673)	NA	NA	NA
	Vascular dementia	Inverse variance weighted	13	0.00626357	0.174878	0.971429	1.006 (0.714-1.418)	12.971	12	0.371156
	Vascular dementia	Simple mode	13	0.208182	0.414088	0.62424	1.231 (0.547-2.773)	NA	NA	NA
	Vascular dementia	Weighted mode	13	0.114584	0.399482	0.779134	1.121 (0.513-2.454)	NA	NA	NA
	Vascular dementia	Outlier-corrected	13	NA	NA	NA	NA ( NA- NA)	NA	NA	NA
Anaerotruncus	Vascular dementia	MR Egger	13	0.888959	0.625124	0.182741	2.433 (0.714-8.283)	19.161	11	0.0582637	-0.0767712	0.0422721	0.0966771
	Vascular dementia	Weighted median	13	0.149988	0.243152	0.537334	1.162 (0.721-1.871)	NA	NA	NA
	Vascular dementia	Inverse variance weighted	13	-0.178472	0.232393	0.442502	0.837 (0.530-1.319)	24.9063	12	0.015273
	Vascular dementia	Simple mode	13	0.336857	0.368491	0.378639	1.401 (0.680-2.884)	NA	NA	NA
	Vascular dementia	Weighted mode	13	0.294427	0.301128	0.3475	1.342 (0.744-2.422)	NA	NA	NA
	Vascular dementia	Outlier-corrected	13	-0.0453508	0.202853	0.827194	0.956 (0.642-1.422)	NA	NA	NA
Bacteroides	Vascular dementia	MR Egger	8	1.10141	1.07346	0.344449	3.008 (0.367-24.665)	4.42581	6	0.619255	-0.0743869	0.0682886	0.317826
	Vascular dementia	Weighted median	8	-0.173514	0.263873	0.510817	0.841 (0.501- 1.410)	NA	NA	NA
	Vascular dementia	Inverse variance weighted	8	-0.0468176	0.202988	0.817593	0.954 (0.641- 1.421)	5.61239	7	0.585665
	Vascular dementia	Simple mode	8	-0.462095	0.451526	0.340175	0.630 (0.260- 1.526)	NA	NA	NA
	Vascular dementia	Weighted mode	8	-0.407041	0.418815	0.363484	0.666 (0.293- 1.513)	NA	NA	NA
	Vascular dementia	Outlier-corrected	8	NA	NA	NA	NA ( NA- NA)	NA	NA	NA
Barnesiella	Vascular dementia	MR Egger	12	0.843307	0.717845	0.2673	2.324 (0.569-9.490)	12.7387	10	0.238649	-0.0482479	0.0534333	0.387783
	Vascular dementia	Weighted median	12	0.118884	0.230927	0.606684	1.126 (0.716-1.771)	NA	NA	NA
	Vascular dementia	Inverse variance weighted	12	0.214983	0.174839	0.218844	1.240 (0.880-1.747)	13.7774	11	0.245559
	Vascular dementia	Simple mode	12	-0.010035	0.399533	0.980412	0.990 (0.452-2.166)	NA	NA	NA
	Vascular dementia	Weighted mode	12	-0.025462	0.388944	0.948979	0.975 (0.455-2.089)	NA	NA	NA
	Vascular dementia	Outlier-corrected	12	NA	NA	NA	NA ( NA- NA)	NA	NA	NA
Bifidobacterium	Vascular dementia	MR Egger	12	-0.346727	0.410717	0.418296	0.707 (0.316-1.581)	15.0322	10	0.130893	0.00911305	0.0333848	0.790431
	Vascular dementia	Weighted median	12	-0.278456	0.201181	0.166326	0.757 (0.510-1.123)	NA	NA	NA
	Vascular dementia	Inverse variance weighted	12	-0.243949	0.157029	0.120296	0.784 (0.576-1.066)	15.1442	11	0.17599
	Vascular dementia	Simple mode	12	-0.45292	0.390859	0.271084	0.636 (0.296-1.368)	NA	NA	NA
	Vascular dementia	Weighted mode	12	-0.493068	0.293736	0.121377	0.611 (0.343-1.086)	NA	NA	NA
	Vascular dementia	Outlier-corrected	12	NA	NA	NA	NA ( NA- NA)	NA	NA	NA
Bilophila	Vascular dementia	MR Egger	13	0.604087	0.737587	0.430171	1.830 (0.431-7.766)	10.2219	11	0.510541	-0.0429801	0.0534165	0.438083
	Vascular dementia	Weighted median	13	0.0790863	0.212273	0.70947	1.082 (0.714-1.641)	NA	NA	NA
	Vascular dementia	Inverse variance weighted	13	0.0230406	0.150179	0.878066	1.023 (0.762-1.374)	10.8694	12	0.540146
	Vascular dementia	Simple mode	13	0.142064	0.398109	0.727403	1.153 (0.528-2.515)	NA	NA	NA
	Vascular dementia	Weighted mode	13	0.191919	0.40891	0.647238	1.212 (0.544-2.700)	NA	NA	NA
	Vascular dementia	Outlier-corrected	13	NA	NA	NA	NA ( NA- NA)	NA	NA	NA
Blautia	Vascular dementia	MR Egger	12	0.0187115	0.444866	0.967278	1.019 (0.426-2.437)	5.90361	10	0.823295	-0.00240093	0.0313284	0.940423
	Vascular dementia	Weighted median	12	0.160878	0.235845	0.495154	1.175 (0.740-1.865)	NA	NA	NA
	Vascular dementia	Inverse variance weighted	12	-0.0126193	0.175425	0.942653	0.987 (0.700-1.393)	5.90949	11	0.879335
	Vascular dementia	Simple mode	12	0.207266	0.370741	0.587323	1.230 (0.595-2.544)	NA	NA	NA
	Vascular dementia	Weighted mode	12	0.182	0.35759	0.620832	1.200 (0.595-2.418)	NA	NA	NA
	Vascular dementia	Outlier-corrected	12	NA	NA	NA	NA ( NA- NA)	NA	NA	NA
Butyricicoccus	Vascular dementia	MR Egger	8	0.423587	0.381662	0.309554	1.527 (0.723-3.227)	6.68161	6	0.351298	-0.0106094	0.0326007	0.7559
	Vascular dementia	Weighted median	8	0.437543	0.255958	0.0873709	1.549 (0.938-2.558)	NA	NA	NA
	Vascular dementia	Inverse variance weighted	8	0.316591	0.183681	0.0847824	1.372 (0.958-1.967)	6.79955	7	0.450045
	Vascular dementia	Simple mode	8	0.634795	0.368448	0.128575	1.887 (0.916-3.884)	NA	NA	NA
	Vascular dementia	Weighted mode	8	0.628799	0.330235	0.0986102	1.875 (0.982-3.582)	NA	NA	NA
	Vascular dementia	Outlier-corrected	8	NA	NA	NA	NA ( NA- NA)	NA	NA	NA
Butyricimonas	Vascular dementia	MR Egger	13	0.484227	0.492431	0.346574	1.623 (0.618-4.261)	7.81176	11	0.73006	-0.0567439	0.0421608	0.20542
	Vascular dementia	Weighted median	13	-0.0916531	0.18266	0.615831	0.912 (0.638-1.305)	NA	NA	NA
	Vascular dementia	Inverse variance weighted	13	-0.151747	0.138577	0.2735	0.859 (0.655-1.127)	9.62319	12	0.64898
	Vascular dementia	Simple mode	13	-0.0965553	0.296299	0.750134	0.908 (0.508-1.623)	NA	NA	NA
	Vascular dementia	Weighted mode	13	-0.116403	0.305959	0.710258	0.890 (0.489-1.621)	NA	NA	NA
	Vascular dementia	Outlier-corrected	13	NA	NA	NA	NA ( NA- NA)	NA	NA	NA
Butyrivibrio	Vascular dementia	MR Egger	15	0.254573	0.371194	0.504873	1.290 (0.623-2.670)	21.0671	13	0.0716127	-0.0371116	0.0530115	0.496223
	Vascular dementia	Weighted median	15	0.0428028	0.102617	0.676596	1.044 (0.854-1.276)	NA	NA	NA
	Vascular dementia	Inverse variance weighted	15	0.00180721	0.0845644	0.98295	1.002 (0.849-1.182)	21.8613	14	0.0815099
	Vascular dementia	Simple mode	15	0.171826	0.219074	0.445916	1.187 (0.773-1.824)	NA	NA	NA
	Vascular dementia	Weighted mode	15	0.148381	0.22232	0.515354	1.160 (0.750-1.793)	NA	NA	NA
	Vascular dementia	Outlier-corrected	15	NA	NA	NA	NA ( NA- NA)	NA	NA	NA
CandidatusSoleaferrea	Vascular dementia	MR Egger	9	1.10887	1.34373	0.436462	3.031 (0.218-42.207)	8.65108	7	0.278687	-0.113647	0.12532	0.394628
	Vascular dementia	Weighted median	9	0.0258168	0.165576	0.876095	1.026 (0.742- 1.420)	NA	NA	NA
	Vascular dementia	Inverse variance weighted	9	-0.103832	0.130179	0.4251	0.901 (0.698- 1.163)	9.66744	8	0.289147
	Vascular dementia	Simple mode	9	0.0666748	0.239051	0.787385	1.069 (0.669- 1.708)	NA	NA	NA
	Vascular dementia	Weighted mode	9	0.0514758	0.241295	0.836405	1.053 (0.656- 1.689)	NA	NA	NA
	Vascular dementia	Outlier-corrected	9	NA	NA	NA	NA ( NA- NA)	NA	NA	NA
Catenibacterium	Vascular dementia	MR Egger	4	0.284454	2.65933	0.92458	1.329 (0.007-243.896)	5.03104	2	0.0808209	-0.0374077	0.341804	0.922844
	Vascular dementia	Weighted median	4	-0.0697116	0.165279	0.673185	0.933 (0.675- 1.289)	NA	NA	NA
	Vascular dementia	Inverse variance weighted	4	-0.00565861	0.173918	0.974045	0.994 (0.707- 1.398)	5.06117	3	0.167372
	Vascular dementia	Simple mode	4	-0.128999	0.234792	0.620972	0.879 (0.555- 1.393)	NA	NA	NA
	Vascular dementia	Weighted mode	4	-0.128999	0.238375	0.625997	0.879 (0.551- 1.402)	NA	NA	NA
	Vascular dementia	Outlier-corrected	4	NA	NA	NA	NA ( NA- NA)	NA	NA	NA
ChristensenellaceaeR	Vascular dementia	MR Egger	8	-0.514094	0.75806	0.522942	0.598 (0.135-2.642)	5.40939	6	0.492475	0.0306414	0.0565134	0.607217
	Vascular dementia	Weighted median	8	0.0494411	0.284278	0.86193	1.051 (0.602-1.834)	NA	NA	NA
	Vascular dementia	Inverse variance weighted	8	-0.120158	0.21627	0.578488	0.887 (0.580-1.355)	5.70337	7	0.57478
	Vascular dementia	Simple mode	8	0.0828122	0.425035	0.851056	1.086 (0.472-2.499)	NA	NA	NA
	Vascular dementia	Weighted mode	8	0.0880448	0.420016	0.839933	1.092 (0.479-2.487)	NA	NA	NA
	Vascular dementia	Outlier-corrected	8	NA	NA	NA	NA ( NA- NA)	NA	NA	NA
Clostridiumsensustricto1	Vascular dementia	MR Egger	6	-0.674605	0.48916	0.239954	0.509 (0.195-1.329)	0.476786	4	0.975721	0.0616367	0.0472286	0.26188
	Vascular dementia	Weighted median	6	-0.0862405	0.226184	0.702992	0.917 (0.589-1.429)	NA	NA	NA
	Vascular dementia	Inverse variance weighted	6	-0.0810825	0.180142	0.652636	0.922 (0.648-1.313)	2.18	5	0.82372
	Vascular dementia	Simple mode	6	-0.141615	0.3282	0.684083	0.868 (0.456-1.651)	NA	NA	NA
	Vascular dementia	Weighted mode	6	-0.203498	0.302313	0.530714	0.816 (0.451-1.476)	NA	NA	NA
	Vascular dementia	Outlier-corrected	6	NA	NA	NA	NA ( NA- NA)	NA	NA	NA
Collinsella	Vascular dementia	MR Egger	9	0.111761	1.22594	0.929917	1.118 (0.101-12.362)	19.9611	7	0.00565433	-0.0125174	0.0859994	0.888378
	Vascular dementia	Weighted median	9	0.311607	0.305525	0.307773	1.366 (0.750- 2.485)	NA	NA	NA
	Vascular dementia	Inverse variance weighted	9	-0.0601295	0.308264	0.845347	0.942 (0.515- 1.723)	20.0215	8	0.010255
	Vascular dementia	Simple mode	9	0.565617	0.470549	0.26372	1.761 (0.700- 4.428)	NA	NA	NA
	Vascular dementia	Weighted mode	9	0.523083	0.46233	0.290657	1.687 (0.682- 4.176)	NA	NA	NA
	Vascular dementia	Outlier-corrected	9	0.164865	0.252712	0.534981	1.179 (0.719- 1.935)	NA	NA	NA
Coprobacter	Vascular dementia	MR Egger	11	-0.188607	0.439614	0.677989	0.828 (0.350-1.960)	6.38331	9	0.701026	0.018323	0.0466014	0.703334
	Vascular dementia	Weighted median	11	-0.0529703	0.152438	0.728225	0.948 (0.703-1.279)	NA	NA	NA
	Vascular dementia	Inverse variance weighted	11	-0.0215298	0.112662	0.848447	0.979 (0.785-1.221)	6.5379	10	0.76823
	Vascular dementia	Simple mode	11	-0.196314	0.260591	0.468611	0.822 (0.493-1.369)	NA	NA	NA
	Vascular dementia	Weighted mode	11	-0.210857	0.247099	0.413449	0.810 (0.499-1.315)	NA	NA	NA
	Vascular dementia	Outlier-corrected	11	NA	NA	NA	NA ( NA- NA)	NA	NA	NA
Coprococcus1	Vascular dementia	MR Egger	12	-0.676601	0.404851	0.125627	0.508 (0.230-1.124)	10.7786	10	0.375029	0.0483182	0.0297831	0.135797
	Vascular dementia	Weighted median	12	-0.0981761	0.230693	0.670421	0.906 (0.577-1.425)	NA	NA	NA
	Vascular dementia	Inverse variance weighted	12	-0.0738908	0.172414	0.66824	0.929 (0.662-1.302)	13.6154	11	0.255007
	Vascular dementia	Simple mode	12	0.395412	0.472094	0.420097	1.485 (0.589-3.746)	NA	NA	NA
	Vascular dementia	Weighted mode	12	-0.52321	0.375647	0.191184	0.593 (0.284-1.237)	NA	NA	NA
	Vascular dementia	Outlier-corrected	12	NA	NA	NA	NA ( NA- NA)	NA	NA	NA
Coprococcus2	Vascular dementia	MR Egger	8	-0.572507	1.39507	0.69578	0.564 (0.037-8.687)	3.13166	6	0.79215	0.0426989	0.0998918	0.683966
	Vascular dementia	Weighted median	8	-0.0138558	0.225601	0.951027	0.986 (0.634-1.535)	NA	NA	NA
	Vascular dementia	Inverse variance weighted	8	0.0190502	0.176028	0.913819	1.019 (0.722-1.439)	3.31437	7	0.854478
	Vascular dementia	Simple mode	8	0.318135	0.337777	0.37763	1.375 (0.709-2.665)	NA	NA	NA
	Vascular dementia	Weighted mode	8	-0.261362	0.360433	0.491893	0.770 (0.380-1.561)	NA	NA	NA
	Vascular dementia	Outlier-corrected	8	NA	NA	NA	NA ( NA- NA)	NA	NA	NA
Coprococcus3	Vascular dementia	MR Egger	8	-0.139208	1.29512	0.917908	0.870 (0.069-11.015)	7.14057	6	0.308043	0.00805502	0.0751663	0.918153
	Vascular dementia	Weighted median	8	-0.160408	0.278332	0.564399	0.852 (0.494- 1.470)	NA	NA	NA
	Vascular dementia	Inverse variance weighted	8	-0.00265092	0.214383	0.990134	0.997 (0.655- 1.518)	7.15424	7	0.412999
	Vascular dementia	Simple mode	8	-0.297025	0.45336	0.533294	0.743 (0.306- 1.807)	NA	NA	NA
	Vascular dementia	Weighted mode	8	-0.289317	0.406565	0.499725	0.749 (0.338- 1.661)	NA	NA	NA
	Vascular dementia	Outlier-corrected	8	NA	NA	NA	NA ( NA- NA)	NA	NA	NA
DefluviitaleaceaeUCG011	Vascular dementia	MR Egger	9	0.589102	0.554266	0.323135	1.802 (0.608-5.341)	7.96261	7	0.335902	-0.0445367	0.0553909	0.447812
	Vascular dementia	Weighted median	9	0.338198	0.198156	0.0878735	1.402 (0.951-2.068)	NA	NA	NA
	Vascular dementia	Inverse variance weighted	9	0.160839	0.149904	0.283295	1.174 (0.875-1.576)	8.698	8	0.368409
	Vascular dementia	Simple mode	9	0.397896	0.297694	0.218118	1.489 (0.831-2.668)	NA	NA	NA
	Vascular dementia	Weighted mode	9	0.412912	0.276436	0.173608	1.511 (0.879-2.598)	NA	NA	NA
	Vascular dementia	Outlier-corrected	9	NA	NA	NA	NA ( NA- NA)	NA	NA	NA
Desulfovibrio	Vascular dementia	MR Egger	10	-0.0858621	0.470454	0.859723	0.918 (0.365-2.308)	10.1824	8	0.252453	0.0143673	0.0460792	0.763168
	Vascular dementia	Weighted median	10	0.262367	0.188624	0.16424	1.300 (0.898-1.881)	NA	NA	NA
	Vascular dementia	Inverse variance weighted	10	0.0522582	0.150248	0.727981	1.054 (0.785-1.414)	10.3062	9	0.326271
	Vascular dementia	Simple mode	10	0.349738	0.265436	0.22019	1.419 (0.843-2.387)	NA	NA	NA
	Vascular dementia	Weighted mode	10	0.326681	0.246008	0.216893	1.386 (0.856-2.245)	NA	NA	NA
	Vascular dementia	Outlier-corrected	10	NA	NA	NA	NA ( NA- NA)	NA	NA	NA
Dialister	Vascular dementia	MR Egger	11	0.206472	0.631091	0.751023	1.229 (0.357-4.235)	9.46335	9	0.395647	-0.011701	0.0464443	0.806749
	Vascular dementia	Weighted median	11	0.0758255	0.215407	0.72483	1.079 (0.707-1.645)	NA	NA	NA
	Vascular dementia	Inverse variance weighted	11	0.0523105	0.150599	0.728329	1.054 (0.784-1.416)	9.53009	10	0.48264
	Vascular dementia	Simple mode	11	0.13418	0.3325	0.695037	1.144 (0.596-2.194)	NA	NA	NA
	Vascular dementia	Weighted mode	11	0.151942	0.365479	0.686386	1.164 (0.569-2.383)	NA	NA	NA
	Vascular dementia	Outlier-corrected	11	NA	NA	NA	NA ( NA- NA)	NA	NA	NA
Dorea	Vascular dementia	MR Egger	10	-0.434586	0.534583	0.439771	0.648 (0.227-1.846)	6.80805	8	0.557477	0.0370923	0.0352792	0.323797
	Vascular dementia	Weighted median	10	0.0159513	0.268376	0.952605	1.016 (0.600-1.719)	NA	NA	NA
	Vascular dementia	Inverse variance weighted	10	0.089681	0.19271	0.641667	1.094 (0.750-1.596)	7.91348	9	0.542888
	Vascular dementia	Simple mode	10	0.378986	0.448311	0.419814	1.461 (0.607-3.517)	NA	NA	NA
	Vascular dementia	Weighted mode	10	-0.312831	0.446771	0.501497	0.731 (0.305-1.756)	NA	NA	NA
	Vascular dementia	Outlier-corrected	10	NA	NA	NA	NA ( NA- NA)	NA	NA	NA
Eggerthella	Vascular dementia	MR Egger	9	-0.369124	0.528315	0.507293	0.691 (0.245-1.947)	7.91493	7	0.340155	0.0522117	0.0579127	0.39725
	Vascular dementia	Weighted median	9	0.144192	0.150925	0.339379	1.155 (0.859-1.553)	NA	NA	NA
	Vascular dementia	Inverse variance weighted	9	0.0953208	0.115794	0.410397	1.100 (0.877-1.380)	8.83397	8	0.356495
	Vascular dementia	Simple mode	9	0.183971	0.27259	0.518765	1.202 (0.704-2.051)	NA	NA	NA
	Vascular dementia	Weighted mode	9	0.180031	0.250515	0.492814	1.197 (0.733-1.956)	NA	NA	NA
	Vascular dementia	Outlier-corrected	9	NA	NA	NA	NA ( NA- NA)	NA	NA	NA
Eisenbergiella	Vascular dementia	MR Egger	11	-0.980381	0.76249	0.230621	0.375 (0.084-1.672)	6.51541	9	0.687429	0.0920992	0.07966	0.277386
	Vascular dementia	Weighted median	11	-0.0281096	0.143606	0.844813	0.972 (0.734-1.288)	NA	NA	NA
	Vascular dementia	Inverse variance weighted	11	-0.106924	0.103117	0.299776	0.899 (0.734-1.100)	7.8521	10	0.643281
	Vascular dementia	Simple mode	11	0.0177655	0.204276	0.932413	1.018 (0.682-1.519)	NA	NA	NA
	Vascular dementia	Weighted mode	11	0.0283115	0.207385	0.894122	1.029 (0.685-1.545)	NA	NA	NA
	Vascular dementia	Outlier-corrected	11	NA	NA	NA	NA ( NA- NA)	NA	NA	NA
Enterorhabdus	Vascular dementia	MR Egger	6	-0.0528639	0.432353	0.908582	0.949 (0.406-2.213)	1.55257	4	0.81729	0.0157981	0.0561497	0.792391
	Vascular dementia	Weighted median	6	-0.00355732	0.20738	0.986314	0.996 (0.664-1.496)	NA	NA	NA
	Vascular dementia	Inverse variance weighted	6	0.0596952	0.163961	0.715796	1.062 (0.770-1.464)	1.63173	5	0.897385
	Vascular dementia	Simple mode	6	0.0130372	0.276023	0.964157	1.013 (0.590-1.740)	NA	NA	NA
	Vascular dementia	Weighted mode	6	-0.0482046	0.256697	0.858426	0.953 (0.576-1.576)	NA	NA	NA
	Vascular dementia	Outlier-corrected	6	NA	NA	NA	NA ( NA- NA)	NA	NA	NA
Erysipelatoclostridium	Vascular dementia	MR Egger	15	0.22139	0.446347	0.628172	1.248 (0.520-2.993)	9.66396	13	0.721156	-0.026183	0.0358081	0.477628
	Vascular dementia	Weighted median	15	-0.185603	0.158623	0.241963	0.831 (0.609-1.133)	NA	NA	NA
	Vascular dementia	Inverse variance weighted	15	-0.0941377	0.114096	0.40933	0.910 (0.728-1.138)	10.1986	14	0.747523
	Vascular dementia	Simple mode	15	-0.305611	0.27371	0.282984	0.737 (0.431-1.260)	NA	NA	NA
	Vascular dementia	Weighted mode	15	-0.305611	0.25737	0.254811	0.737 (0.445-1.220)	NA	NA	NA
	Vascular dementia	Outlier-corrected	15	NA	NA	NA	NA ( NA- NA)	NA	NA	NA
ErysipelotrichaceaeUCG003	Vascular dementia	MR Egger	16	0.542924	0.358613	0.152283	1.721 (0.852-3.476)	12.8642	14	0.537246	-0.0299878	0.0312078	0.352903
	Vascular dementia	Weighted median	16	0.312127	0.176333	0.076711	1.366 (0.967-1.930)	NA	NA	NA
	Vascular dementia	Inverse variance weighted	16	0.222117	0.130925	0.0897861	1.249 (0.966-1.614)	13.7875	15	0.541702
	Vascular dementia	Simple mode	16	0.284436	0.300292	0.358548	1.329 (0.738-2.394)	NA	NA	NA
	Vascular dementia	Weighted mode	16	0.302837	0.280573	0.297482	1.354 (0.781-2.346)	NA	NA	NA
	Vascular dementia	Outlier-corrected	16	NA	NA	NA	NA ( NA- NA)	NA	NA	NA
Escherichia	Vascular dementia	MR Egger	10	0.447897	0.53621	0.427788	1.565 (0.547-4.477)	8.5934	8	0.377748	-0.0285051	0.039997	0.496301
	Vascular dementia	Weighted median	10	0.169275	0.234252	0.469913	1.184 (0.748-1.875)	NA	NA	NA
	Vascular dementia	Inverse variance weighted	10	0.0861578	0.16809	0.608253	1.090 (0.784-1.515)	9.13898	9	0.424545
	Vascular dementia	Simple mode	10	0.237797	0.38376	0.550852	1.268 (0.598-2.691)	NA	NA	NA
	Vascular dementia	Weighted mode	10	0.261135	0.372648	0.501171	1.298 (0.625-2.695)	NA	NA	NA
	Vascular dementia	Outlier-corrected	10	NA	NA	NA	NA ( NA- NA)	NA	NA	NA
Faecalibacterium	Vascular dementia	MR Egger	10	-0.426165	0.285611	0.174012	0.653 (0.373-1.143)	4.83277	8	0.775292	0.0779148	0.0296304	0.0301989
	Vascular dementia	Weighted median	10	-0.000815356	0.194602	0.996657	0.999 (0.682-1.463)	NA	NA	NA
	Vascular dementia	Inverse variance weighted	10	0.218508	0.167397	0.191781	1.244 (0.896-1.727)	11.7473	9	0.227931
	Vascular dementia	Simple mode	10	-0.00877782	0.283481	0.975974	0.991 (0.569-1.728)	NA	NA	NA
	Vascular dementia	Weighted mode	10	-0.0262058	0.204373	0.90079	0.974 (0.653-1.454)	NA	NA	NA
	Vascular dementia	Outlier-corrected	10	NA	NA	NA	NA ( NA- NA)	NA	NA	NA
FamilyXIIIAD3011group	Vascular dementia	MR Egger	13	-1.70459	0.991077	0.113416	0.182 (0.026-1.269)	21.2971	11	0.0304206	0.115022	0.079977	0.178218
	Vascular dementia	Weighted median	13	-0.604121	0.227236	0.00784761	0.547 (0.350-0.853)	NA	NA	NA
	Vascular dementia	Inverse variance weighted	13	-0.31109	0.217426	0.152492	0.733 (0.478-1.122)	25.3017	12	0.0134563
	Vascular dementia	Simple mode	13	-0.788809	0.425272	0.0883435	0.454 (0.197-1.046)	NA	NA	NA
	Vascular dementia	Weighted mode	13	-0.816675	0.404578	0.0664503	0.442 (0.200-0.977)	NA	NA	NA
	Vascular dementia	Outlier-corrected	13	NA	NA	NA	NA ( NA- NA)	NA	NA	NA
FamilyXIIIUCG001	Vascular dementia	MR Egger	8	0.883706	0.72516	0.268718	2.420 (0.584-10.024)	11.2124	6	0.0820299	-0.0678701	0.0612386	0.310175
	Vascular dementia	Weighted median	8	-0.0932981	0.249432	0.708373	0.911 (0.559- 1.485)	NA	NA	NA
	Vascular dementia	Inverse variance weighted	8	0.124714	0.242314	0.606777	1.133 (0.705- 1.821)	13.5078	7	0.0606618
	Vascular dementia	Simple mode	8	-0.316536	0.470293	0.5225	0.729 (0.290- 1.832)	NA	NA	NA
	Vascular dementia	Weighted mode	8	-0.273815	0.458404	0.569102	0.760 (0.310- 1.868)	NA	NA	NA
	Vascular dementia	Outlier-corrected	8	NA	NA	NA	NA ( NA- NA)	NA	NA	NA
Flavonifractor	Vascular dementia	MR Egger	5	0.455255	0.823261	0.618809	1.577 (0.314-7.916)	1.79332	3	0.616389	-0.0256059	0.0674368	0.729451
	Vascular dementia	Weighted median	5	0.127243	0.26745	0.634242	1.136 (0.672-1.918)	NA	NA	NA
	Vascular dementia	Inverse variance weighted	5	0.152591	0.20587	0.45857	1.165 (0.778-1.744)	1.9375	4	0.747254
	Vascular dementia	Simple mode	5	0.267212	0.345434	0.482369	1.306 (0.664-2.571)	NA	NA	NA
	Vascular dementia	Weighted mode	5	0.250936	0.328392	0.487374	1.285 (0.675-2.446)	NA	NA	NA
	Vascular dementia	Outlier-corrected	5	NA	NA	NA	NA ( NA- NA)	NA	NA	NA
Fusicatenibacter	Vascular dementia	MR Egger	18	-1.22865	0.556259	0.0421228	0.293 (0.098-0.871)	17.3423	16	0.363791	0.0676909	0.0374969	0.0898882
	Vascular dementia	Weighted median	18	-0.224395	0.198238	0.257657	0.799 (0.542-1.178)	NA	NA	NA
	Vascular dementia	Inverse variance weighted	18	-0.260836	0.157889	0.0985298	0.770 (0.565-1.050)	20.8745	17	0.231953
	Vascular dementia	Simple mode	18	-0.690213	0.41446	0.114166	0.501 (0.223-1.130)	NA	NA	NA
	Vascular dementia	Weighted mode	18	-0.715509	0.416353	0.103859	0.489 (0.216-1.106)	NA	NA	NA
	Vascular dementia	Outlier-corrected	18	NA	NA	NA	NA ( NA- NA)	NA	NA	NA
Gordonibacter	Vascular dementia	MR Egger	11	0.152357	0.356908	0.679497	1.165 (0.579-2.344)	7.83869	9	0.550481	-0.0251083	0.0533096	0.648854
	Vascular dementia	Weighted median	11	-0.0121628	0.120723	0.919749	0.988 (0.780-1.252)	NA	NA	NA
	Vascular dementia	Inverse variance weighted	11	-0.0109967	0.0842162	0.89611	0.989 (0.839-1.167)	8.06052	10	0.622925
	Vascular dementia	Simple mode	11	-0.0462299	0.173916	0.795779	0.955 (0.679-1.343)	NA	NA	NA
	Vascular dementia	Weighted mode	11	-0.0462299	0.17649	0.798683	0.955 (0.676-1.349)	NA	NA	NA
	Vascular dementia	Outlier-corrected	11	NA	NA	NA	NA ( NA- NA)	NA	NA	NA
Haemophilus	Vascular dementia	MR Egger	9	-0.0786331	0.27808	0.785531	0.924 (0.536-1.594)	2.06855	7	0.955949	0.0121929	0.03271	0.72036
	Vascular dementia	Weighted median	9	-0.0189742	0.155729	0.903025	0.981 (0.723-1.331)	NA	NA	NA
	Vascular dementia	Inverse variance weighted	9	0.0140447	0.124548	0.910217	1.014 (0.794-1.295)	2.20749	8	0.973981
	Vascular dementia	Simple mode	9	-0.0626024	0.228639	0.791171	0.939 (0.600-1.470)	NA	NA	NA
	Vascular dementia	Weighted mode	9	-0.0462228	0.211046	0.832121	0.955 (0.631-1.444)	NA	NA	NA
	Vascular dementia	Outlier-corrected	9	NA	NA	NA	NA ( NA- NA)	NA	NA	NA
Holdemanella	Vascular dementia	MR Egger	11	-0.0477762	0.350885	0.894692	0.953 (0.479-1.896)	11.6122	9	0.236064	-0.00476256	0.0382605	0.903673
	Vascular dementia	Weighted median	11	0.0331935	0.147418	0.82185	1.034 (0.774-1.380)	NA	NA	NA
	Vascular dementia	Inverse variance weighted	11	-0.0886976	0.116469	0.446327	0.915 (0.728-1.150)	11.6322	10	0.310426
	Vascular dementia	Simple mode	11	0.0543616	0.223043	0.812369	1.056 (0.682-1.635)	NA	NA	NA
	Vascular dementia	Weighted mode	11	0.0487297	0.194383	0.80713	1.050 (0.717-1.537)	NA	NA	NA
	Vascular dementia	Outlier-corrected	11	NA	NA	NA	NA ( NA- NA)	NA	NA	NA
Holdemania	Vascular dementia	MR Egger	14	0.0454762	0.363872	0.90261	1.047 (0.513-2.135)	13.8706	12	0.30905	-0.0112899	0.0351576	0.753641
	Vascular dementia	Weighted median	14	-0.0407487	0.158768	0.797445	0.960 (0.703-1.311)	NA	NA	NA
	Vascular dementia	Inverse variance weighted	14	-0.0643736	0.119679	0.590655	0.938 (0.742-1.186)	13.9898	13	0.374565
	Vascular dementia	Simple mode	14	0.048898	0.306335	0.875632	1.050 (0.576-1.914)	NA	NA	NA
	Vascular dementia	Weighted mode	14	0.116669	0.307074	0.710126	1.124 (0.616-2.051)	NA	NA	NA
	Vascular dementia	Outlier-corrected	14	NA	NA	NA	NA ( NA- NA)	NA	NA	NA
Howardella	Vascular dementia	MR Egger	9	-0.295397	0.347677	0.423633	0.744 (0.376-1.471)	3.10499	7	0.875123	0.0436467	0.0539222	0.444901
	Vascular dementia	Weighted median	9	-0.0753865	0.119265	0.527328	0.927 (0.734-1.172)	NA	NA	NA
	Vascular dementia	Inverse variance weighted	9	-0.0229999	0.0873478	0.792308	0.977 (0.823-1.160)	3.76018	8	0.878087
	Vascular dementia	Simple mode	9	-0.114509	0.180593	0.543732	0.892 (0.626-1.271)	NA	NA	NA
	Vascular dementia	Weighted mode	9	-0.151043	0.170785	0.402274	0.860 (0.615-1.202)	NA	NA	NA
	Vascular dementia	Outlier-corrected	9	NA	NA	NA	NA ( NA- NA)	NA	NA	NA
Hungatella	Vascular dementia	MR Egger	5	0.597972	0.961273	0.577974	1.818 (0.276-11.966)	4.25737	3	0.234981	-0.0559376	0.124452	0.68358
	Vascular dementia	Weighted median	5	0.232465	0.172502	0.177784	1.262 (0.900- 1.769)	NA	NA	NA
	Vascular dementia	Inverse variance weighted	5	0.171825	0.141865	0.225825	1.187 (0.899- 1.568)	4.54407	4	0.337354
	Vascular dementia	Simple mode	5	0.280942	0.264836	0.34858	1.324 (0.788- 2.226)	NA	NA	NA
	Vascular dementia	Weighted mode	5	0.301717	0.265317	0.318958	1.352 (0.804- 2.274)	NA	NA	NA
	Vascular dementia	Outlier-corrected	5	NA	NA	NA	NA ( NA- NA)	NA	NA	NA
Intestinibacter	Vascular dementia	MR Egger	15	-0.0570658	0.410463	0.891559	0.945 (0.422-2.112)	8.94454	13	0.777119	-0.00616802	0.0327744	0.853629
	Vascular dementia	Weighted median	15	-0.145305	0.175503	0.407708	0.865 (0.613-1.220)	NA	NA	NA
	Vascular dementia	Inverse variance weighted	15	-0.130561	0.126375	0.301548	0.878 (0.685-1.124)	8.97996	14	0.832332
	Vascular dementia	Simple mode	15	-0.0993311	0.308534	0.752251	0.905 (0.495-1.658)	NA	NA	NA
	Vascular dementia	Weighted mode	15	-0.245381	0.284543	0.403017	0.782 (0.448-1.367)	NA	NA	NA
	Vascular dementia	Outlier-corrected	15	NA	NA	NA	NA ( NA- NA)	NA	NA	NA
Intestinimonas	Vascular dementia	MR Egger	16	0.210123	0.335284	0.54094	1.234 (0.640-2.380)	8.74109	14	0.84727	0.000460824	0.0287999	0.987459
	Vascular dementia	Weighted median	16	0.258314	0.161736	0.110236	1.295 (0.943-1.778)	NA	NA	NA
	Vascular dementia	Inverse variance weighted	16	0.215127	0.120896	0.0751673	1.240 (0.978-1.572)	8.74134	15	0.890649
	Vascular dementia	Simple mode	16	0.445558	0.288478	0.143296	1.561 (0.887-2.748)	NA	NA	NA
	Vascular dementia	Weighted mode	16	0.308754	0.248422	0.232997	1.362 (0.837-2.216)	NA	NA	NA
	Vascular dementia	Outlier-corrected	16	NA	NA	NA	NA ( NA- NA)	NA	NA	NA
Lachnoclostridium	Vascular dementia	MR Egger	13	-1.13968	0.556246	0.0651008	0.320 (0.108-0.952)	9.3274	11	0.5917	0.076756	0.0372603	0.0638657
	Vascular dementia	Weighted median	13	0.0366634	0.231409	0.874114	1.037 (0.659-1.633)	NA	NA	NA
	Vascular dementia	Inverse variance weighted	13	-0.0445202	0.174015	0.798073	0.956 (0.680-1.345)	13.571	12	0.328938
	Vascular dementia	Simple mode	13	0.279998	0.436529	0.533311	1.323 (0.562-3.113)	NA	NA	NA
	Vascular dementia	Weighted mode	13	0.242553	0.475385	0.619149	1.274 (0.502-3.236)	NA	NA	NA
	Vascular dementia	Outlier-corrected	13	NA	NA	NA	NA ( NA- NA)	NA	NA	NA
Lachnospira	Vascular dementia	MR Egger	6	-0.150417	1.4933	0.924613	0.860 (0.046-16.062)	1.66461	4	0.797136	0.000681687	0.0889198	0.99425
	Vascular dementia	Weighted median	6	0.0132645	0.306001	0.965424	1.013 (0.556- 1.846)	NA	NA	NA
	Vascular dementia	Inverse variance weighted	6	-0.139134	0.252449	0.58154	0.870 (0.531- 1.427)	1.66467	5	0.893321
	Vascular dementia	Simple mode	6	0.0592399	0.438839	0.897884	1.061 (0.449- 2.508)	NA	NA	NA
	Vascular dementia	Weighted mode	6	0.0532511	0.405512	0.900644	1.055 (0.476- 2.335)	NA	NA	NA
	Vascular dementia	Outlier-corrected	6	NA	NA	NA	NA ( NA- NA)	NA	NA	NA
LachnospiraceaeFCS020group	Vascular dementia	MR Egger	12	0.0710602	0.380575	0.855615	1.074 (0.509-2.264)	9.6349	10	0.473087	0.00135205	0.0282265	0.962739
	Vascular dementia	Weighted median	12	0.0426002	0.1945	0.826631	1.044 (0.713-1.528)	NA	NA	NA
	Vascular dementia	Inverse variance weighted	12	0.0879263	0.144414	0.542625	1.092 (0.823-1.449)	9.6372	11	0.563286
	Vascular dementia	Simple mode	12	0.0244576	0.331562	0.942522	1.025 (0.535-1.963)	NA	NA	NA
	Vascular dementia	Weighted mode	12	0.0181024	0.283571	0.950245	1.018 (0.584-1.775)	NA	NA	NA
	Vascular dementia	Outlier-corrected	12	NA	NA	NA	NA ( NA- NA)	NA	NA	NA
LachnospiraceaeNC2004group	Vascular dementia	MR Egger	9	-0.469343	0.488105	0.368301	0.625 (0.240-1.628)	2.04464	7	0.957329	0.0394729	0.0561397	0.504687
	Vascular dementia	Weighted median	9	-0.144464	0.151258	0.339534	0.865 (0.643-1.164)	NA	NA	NA
	Vascular dementia	Inverse variance weighted	9	-0.136685	0.120027	0.254796	0.872 (0.689-1.104)	2.53901	8	0.959887
	Vascular dementia	Simple mode	9	-0.122873	0.232718	0.611832	0.884 (0.560-1.396)	NA	NA	NA
	Vascular dementia	Weighted mode	9	-0.12532	0.216089	0.577915	0.882 (0.578-1.347)	NA	NA	NA
	Vascular dementia	Outlier-corrected	9	NA	NA	NA	NA ( NA- NA)	NA	NA	NA
LachnospiraceaeND3007group	Vascular dementia	MR Egger	3	5.87412	5.74545	0.492951	355.712 (0.005-27651853.973)	0.881669	1	0.347745	-0.362719	0.337462	0.477046
	Vascular dementia	Weighted median	3	-0.260683	0.429505	0.543891	0.771 (0.332- 1.788)	NA	NA	NA
	Vascular dementia	Inverse variance weighted	3	-0.290575	0.342243	0.395864	0.748 (0.382- 1.463)	2.03696	2	0.361144
	Vascular dementia	Simple mode	3	-0.175952	0.573764	0.788081	0.839 (0.272- 2.582)	NA	NA	NA
	Vascular dementia	Weighted mode	3	-0.235985	0.550485	0.709908	0.790 (0.268- 2.323)	NA	NA	NA
LachnospiraceaeNK4A136group	Vascular dementia	MR Egger	15	0.682257	0.291653	0.0359371	1.978 (1.117-3.504)	16.6657	13	0.215039	-0.0526016	0.0216621	0.0304294
	Vascular dementia	Weighted median	15	0.241979	0.203734	0.234944	1.274 (0.854-1.899)	NA	NA	NA
	Vascular dementia	Inverse variance weighted	15	0.0691663	0.169618	0.683438	1.072 (0.769-1.494)	24.2249	14	0.0430361
	Vascular dementia	Simple mode	15	0.252662	0.400055	0.537846	1.287 (0.588-2.820)	NA	NA	NA
	Vascular dementia	Weighted mode	15	0.226228	0.222649	0.326833	1.254 (0.810-1.940)	NA	NA	NA
	Vascular dementia	Outlier-corrected	15	NA	NA	NA	NA ( NA- NA)	NA	NA	NA
LachnospiraceaeUCG001	Vascular dementia	MR Egger	13	-0.444975	0.562313	0.44548	0.641 (0.213-1.929)	12.814	11	0.305654	0.0380549	0.0512121	0.473002
	Vascular dementia	Weighted median	13	-0.0396356	0.160925	0.805452	0.961 (0.701-1.318)	NA	NA	NA
	Vascular dementia	Inverse variance weighted	13	-0.038402	0.127292	0.762893	0.962 (0.750-1.235)	13.4573	12	0.336699
	Vascular dementia	Simple mode	13	-0.0602415	0.251461	0.81471	0.942 (0.575-1.541)	NA	NA	NA
	Vascular dementia	Weighted mode	13	-0.0602415	0.23862	0.804959	0.942 (0.590-1.503)	NA	NA	NA
	Vascular dementia	Outlier-corrected	13	NA	NA	NA	NA ( NA- NA)	NA	NA	NA
LachnospiraceaeUCG004	Vascular dementia	MR Egger	12	0.00118276	0.766402	0.998799	1.001 (0.223-4.497)	13.0377	10	0.221569	-0.0205371	0.0492638	0.685574
	Vascular dementia	Weighted median	12	-0.339979	0.23872	0.154397	0.712 (0.446-1.136)	NA	NA	NA
	Vascular dementia	Inverse variance weighted	12	-0.308845	0.178117	0.0829279	0.734 (0.518-1.041)	13.2643	11	0.276401
	Vascular dementia	Simple mode	12	-0.269499	0.388284	0.50203	0.764 (0.357-1.635)	NA	NA	NA
	Vascular dementia	Weighted mode	12	-0.253424	0.397376	0.53669	0.776 (0.356-1.691)	NA	NA	NA
	Vascular dementia	Outlier-corrected	12	NA	NA	NA	NA ( NA- NA)	NA	NA	NA
LachnospiraceaeUCG008	Vascular dementia	MR Egger	10	0.605711	0.817732	0.480036	1.833 (0.369-9.102)	15.7957	8	0.0453992	-0.0648485	0.0848515	0.466654
	Vascular dementia	Weighted median	10	0.0318131	0.166528	0.848496	1.032 (0.745-1.431)	NA	NA	NA
	Vascular dementia	Inverse variance weighted	10	-0.00711041	0.15663	0.963792	0.993 (0.730-1.350)	16.949	9	0.049521
	Vascular dementia	Simple mode	10	0.0770693	0.285939	0.793599	1.080 (0.617-1.892)	NA	NA	NA
	Vascular dementia	Weighted mode	10	0.0829974	0.294834	0.784688	1.087 (0.610-1.936)	NA	NA	NA
	Vascular dementia	Outlier-corrected	10	-0.127948	0.125975	0.33952	0.880 (0.687-1.126)	NA	NA	NA
LachnospiraceaeUCG010	Vascular dementia	MR Egger	10	0.456937	0.514728	0.40059	1.579 (0.576-4.331)	6.76763	8	0.561899	-0.0233617	0.0394575	0.570153
	Vascular dementia	Weighted median	10	0.142859	0.22531	0.526043	1.154 (0.742-1.794)	NA	NA	NA
	Vascular dementia	Inverse variance weighted	10	0.169113	0.169182	0.317508	1.184 (0.850-1.650)	7.11818	9	0.624817
	Vascular dementia	Simple mode	10	0.105188	0.378591	0.787412	1.111 (0.529-2.333)	NA	NA	NA
	Vascular dementia	Weighted mode	10	0.141617	0.351087	0.696092	1.152 (0.579-2.293)	NA	NA	NA
	Vascular dementia	Outlier-corrected	10	NA	NA	NA	NA ( NA- NA)	NA	NA	NA
Lactobacillus	Vascular dementia	MR Egger	8	0.417884	0.29975	0.212725	1.519 (0.844-2.733)	3.19036	6	0.784603	-0.0647615	0.0346505	0.110834
	Vascular dementia	Weighted median	8	-0.0906553	0.160731	0.57274	0.913 (0.667-1.252)	NA	NA	NA
	Vascular dementia	Inverse variance weighted	8	-0.0983864	0.116394	0.397949	0.906 (0.721-1.139)	6.68349	7	0.462562
	Vascular dementia	Simple mode	8	-0.232181	0.262502	0.405786	0.793 (0.474-1.326)	NA	NA	NA
	Vascular dementia	Weighted mode	8	-0.0185786	0.206526	0.93084	0.982 (0.655-1.471)	NA	NA	NA
	Vascular dementia	Outlier-corrected	8	NA	NA	NA	NA ( NA- NA)	NA	NA	NA
Lactococcus	Vascular dementia	MR Egger	8	0.200721	0.567005	0.735445	1.222 (0.402-3.714)	8.31777	6	0.215735	-0.0339369	0.0778249	0.678041
	Vascular dementia	Weighted median	8	0.0653961	0.132878	0.622611	1.068 (0.823-1.385)	NA	NA	NA
	Vascular dementia	Inverse variance weighted	8	-0.0405723	0.116355	0.72732	0.960 (0.764-1.206)	8.58138	7	0.284124
	Vascular dementia	Simple mode	8	0.0691574	0.192616	0.730149	1.072 (0.735-1.563)	NA	NA	NA
	Vascular dementia	Weighted mode	8	0.0725624	0.17009	0.682476	1.075 (0.770-1.501)	NA	NA	NA
	Vascular dementia	Outlier-corrected	8	NA	NA	NA	NA ( NA- NA)	NA	NA	NA
Marvinbryantia	Vascular dementia	MR Egger	10	-0.612426	0.634211	0.362499	0.542 (0.156-1.879)	2.64078	8	0.954843	0.0412519	0.0545915	0.471522
	Vascular dementia	Weighted median	10	-0.148369	0.210925	0.481795	0.862 (0.570-1.303)	NA	NA	NA
	Vascular dementia	Inverse variance weighted	10	-0.149057	0.161859	0.357101	0.862 (0.627-1.183)	3.21178	9	0.955303
	Vascular dementia	Simple mode	10	-0.125656	0.308334	0.69314	0.882 (0.482-1.614)	NA	NA	NA
	Vascular dementia	Weighted mode	10	-0.121694	0.271538	0.664627	0.885 (0.520-1.508)	NA	NA	NA
	Vascular dementia	Outlier-corrected	10	NA	NA	NA	NA ( NA- NA)	NA	NA	NA
Methanobrevibacter	Vascular dementia	MR Egger	6	0.583618	0.618435	0.398756	1.793 (0.533-6.024)	7.58564	4	0.107992	-0.0939161	0.0887343	0.349556
	Vascular dementia	Weighted median	6	0.0247023	0.176397	0.88863	1.025 (0.725-1.448)	NA	NA	NA
	Vascular dementia	Inverse variance weighted	6	-0.0469825	0.167738	0.779406	0.954 (0.687-1.325)	9.71001	5	0.0838816
	Vascular dementia	Simple mode	6	-0.446782	0.310059	0.209156	0.640 (0.348-1.175)	NA	NA	NA
	Vascular dementia	Weighted mode	6	0.21308	0.293736	0.500717	1.237 (0.696-2.201)	NA	NA	NA
	Vascular dementia	Outlier-corrected	6	NA	NA	NA	NA ( NA- NA)	NA	NA	NA
Odoribacter	Vascular dementia	MR Egger	7	-0.591296	0.763976	0.473934	0.554 (0.124-2.475)	7.37492	5	0.194216	0.0389226	0.0565194	0.521681
	Vascular dementia	Weighted median	7	-0.182219	0.284512	0.521873	0.833 (0.477-1.456)	NA	NA	NA
	Vascular dementia	Inverse variance weighted	7	-0.0926337	0.232659	0.690518	0.912 (0.578-1.438)	8.07444	6	0.2327
	Vascular dementia	Simple mode	7	-0.60455	0.51963	0.288829	0.546 (0.197-1.513)	NA	NA	NA
	Vascular dementia	Weighted mode	7	-0.583845	0.486767	0.275572	0.558 (0.215-1.448)	NA	NA	NA
	Vascular dementia	Outlier-corrected	7	NA	NA	NA	NA ( NA- NA)	NA	NA	NA
Olsenella	Vascular dementia	MR Egger	10	-0.231838	0.279165	0.430358	0.793 (0.459-1.371)	8.36296	8	0.398841	0.0447415	0.0378439	0.271047
	Vascular dementia	Weighted median	10	0.103317	0.119371	0.38676	1.109 (0.878-1.401)	NA	NA	NA
	Vascular dementia	Inverse variance weighted	10	0.0817464	0.0889682	0.358186	1.085 (0.912-1.292)	9.82413	9	0.36491
	Vascular dementia	Simple mode	10	0.0770045	0.172918	0.666604	1.080 (0.770-1.516)	NA	NA	NA
	Vascular dementia	Weighted mode	10	0.0975798	0.160595	0.558461	1.102 (0.805-1.510)	NA	NA	NA
	Vascular dementia	Outlier-corrected	10	NA	NA	NA	NA ( NA- NA)	NA	NA	NA
Oscillibacter	Vascular dementia	MR Egger	13	-0.137741	0.491674	0.784563	0.871 (0.332-2.284)	13.5888	11	0.256589	0.0095379	0.0459531	0.839367
	Vascular dementia	Weighted median	13	0.0501641	0.168936	0.766511	1.051 (0.755-1.464)	NA	NA	NA
	Vascular dementia	Inverse variance weighted	13	-0.0392163	0.122905	0.749668	0.962 (0.756-1.223)	13.642	12	0.324151
	Vascular dementia	Simple mode	13	0.188842	0.269033	0.496113	1.208 (0.713-2.047)	NA	NA	NA
	Vascular dementia	Weighted mode	13	0.183044	0.243067	0.465932	1.201 (0.746-1.934)	NA	NA	NA
	Vascular dementia	Outlier-corrected	13	NA	NA	NA	NA ( NA- NA)	NA	NA	NA
Oscillospira	Vascular dementia	MR Egger	8	0.21507	0.720822	0.775486	1.240 (0.302-5.093)	6.95939	6	0.32462	0.0100007	0.0693966	0.890132
	Vascular dementia	Weighted median	8	0.296672	0.218708	0.174948	1.345 (0.876-2.065)	NA	NA	NA
	Vascular dementia	Inverse variance weighted	8	0.31599	0.158561	0.0462762	1.372 (1.005-1.872)	6.98347	7	0.430603
	Vascular dementia	Simple mode	8	0.597043	0.39078	0.170398	1.817 (0.845-3.908)	NA	NA	NA
	Vascular dementia	Weighted mode	8	0.171241	0.390269	0.674046	1.187 (0.552-2.550)	NA	NA	NA
	Vascular dementia	Outlier-corrected	8	NA	NA	NA	NA ( NA- NA)	NA	NA	NA
Oxalobacter	Vascular dementia	MR Egger	11	-0.197315	0.459948	0.678013	0.821 (0.333-2.022)	10.8739	9	0.284449	0.0399118	0.0685893	0.574921
	Vascular dementia	Weighted median	11	0.0303843	0.124029	0.806474	1.031 (0.808-1.315)	NA	NA	NA
	Vascular dementia	Inverse variance weighted	11	0.0641823	0.0946921	0.497899	1.066 (0.886-1.284)	11.283	10	0.335896
	Vascular dementia	Simple mode	11	0.00643458	0.208966	0.976041	1.006 (0.668-1.516)	NA	NA	NA
	Vascular dementia	Weighted mode	11	0.0233927	0.184765	0.901761	1.024 (0.713-1.470)	NA	NA	NA
	Vascular dementia	Outlier-corrected	11	NA	NA	NA	NA ( NA- NA)	NA	NA	NA
Parabacteroides	Vascular dementia	MR Egger	5	-2.52953	1.57007	0.205545	0.080 (0.004-1.729)	0.221367	3	0.974068	0.225093	0.135998	0.196473
	Vascular dementia	Weighted median	5	-0.100099	0.30185	0.740178	0.905 (0.501-1.635)	NA	NA	NA
	Vascular dementia	Inverse variance weighted	5	0.0353624	0.252278	0.888524	1.036 (0.632-1.699)	2.96081	4	0.564404
	Vascular dementia	Simple mode	5	-0.176114	0.450347	0.715687	0.839 (0.347-2.027)	NA	NA	NA
	Vascular dementia	Weighted mode	5	-0.213195	0.3925	0.615864	0.808 (0.374-1.744)	NA	NA	NA
	Vascular dementia	Outlier-corrected	5	NA	NA	NA	NA ( NA- NA)	NA	NA	NA
Paraprevotella	Vascular dementia	MR Egger	13	-0.0662512	0.391724	0.868767	0.936 (0.434-2.017)	12.1541	11	0.352171	-0.00663923	0.0416585	0.876264
	Vascular dementia	Weighted median	13	-0.148992	0.134398	0.267607	0.862 (0.662-1.121)	NA	NA	NA
	Vascular dementia	Inverse variance weighted	13	-0.126439	0.0997347	0.204886	0.881 (0.725-1.071)	12.1822	12	0.431162
	Vascular dementia	Simple mode	13	-0.384968	0.250337	0.150037	0.680 (0.417-1.111)	NA	NA	NA
	Vascular dementia	Weighted mode	13	-0.389368	0.252206	0.148575	0.677 (0.413-1.111)	NA	NA	NA
	Vascular dementia	Outlier-corrected	13	NA	NA	NA	NA ( NA- NA)	NA	NA	NA
Parasutterella	Vascular dementia	MR Egger	14	-0.0106482	0.359073	0.97683	0.989 (0.489-2.000)	14.2232	12	0.286686	-0.000182949	0.0291403	0.995094
	Vascular dementia	Weighted median	14	0.0028876	0.173158	0.986695	1.003 (0.714-1.408)	NA	NA	NA
	Vascular dementia	Inverse variance weighted	14	-0.0127525	0.123737	0.917914	0.987 (0.775-1.258)	14.2232	13	0.358315
	Vascular dementia	Simple mode	14	-0.018154	0.28052	0.949385	0.982 (0.567-1.702)	NA	NA	NA
	Vascular dementia	Weighted mode	14	0.000637679	0.226828	0.9978	1.001 (0.642-1.561)	NA	NA	NA
	Vascular dementia	Outlier-corrected	14	NA	NA	NA	NA ( NA- NA)	NA	NA	NA
Peptococcus	Vascular dementia	MR Egger	12	0.0167578	0.363412	0.964129	1.017 (0.499-2.073)	7.20591	10	0.705874	-0.00220536	0.047383	0.963794
	Vascular dementia	Weighted median	12	-0.0421677	0.12127	0.728052	0.959 (0.756-1.216)	NA	NA	NA
	Vascular dementia	Inverse variance weighted	12	0.000423074	0.0943263	0.996421	1.000 (0.832-1.204)	7.20807	11	0.781992
	Vascular dementia	Simple mode	12	-0.0451243	0.191513	0.818057	0.956 (0.657-1.391)	NA	NA	NA
	Vascular dementia	Weighted mode	12	-0.0533141	0.189564	0.783742	0.948 (0.654-1.375)	NA	NA	NA
	Vascular dementia	Outlier-corrected	12	NA	NA	NA	NA ( NA- NA)	NA	NA	NA
Phascolarctobacterium	Vascular dementia	MR Egger	8	0.668548	0.80258	0.436741	1.951 (0.405-9.408)	6.28044	6	0.392519	-0.048094	0.0698297	0.516724
	Vascular dementia	Weighted median	8	-0.0488299	0.219535	0.823984	0.952 (0.619-1.464)	NA	NA	NA
	Vascular dementia	Inverse variance weighted	8	0.128672	0.168404	0.444825	1.137 (0.818-1.582)	6.77697	7	0.452466
	Vascular dementia	Simple mode	8	-0.168885	0.310119	0.60295	0.845 (0.460-1.551)	NA	NA	NA
	Vascular dementia	Weighted mode	8	-0.147417	0.305539	0.644187	0.863 (0.474-1.571)	NA	NA	NA
	Vascular dementia	Outlier-corrected	8	NA	NA	NA	NA ( NA- NA)	NA	NA	NA
Prevotella7	Vascular dementia	MR Egger	11	0.278597	0.561601	0.631729	1.321 (0.439-3.972)	11.986	9	0.2141	-0.0185521	0.0784005	0.81824
	Vascular dementia	Weighted median	11	0.0649488	0.122109	0.5948	1.067 (0.840-1.356)	NA	NA	NA
	Vascular dementia	Inverse variance weighted	11	0.14769	0.0920502	0.108614	1.159 (0.968-1.388)	12.0606	10	0.281023
	Vascular dementia	Simple mode	11	0.00966275	0.190023	0.960446	1.010 (0.696-1.465)	NA	NA	NA
	Vascular dementia	Weighted mode	11	0.0023664	0.198515	0.990723	1.002 (0.679-1.479)	NA	NA	NA
	Vascular dementia	Outlier-corrected	11	NA	NA	NA	NA ( NA- NA)	NA	NA	NA
Prevotella9	Vascular dementia	MR Egger	15	0.221206	0.316208	0.49653	1.248 (0.671-2.319)	11.6238	13	0.558708	-0.00113223	0.0310855	0.971498
	Vascular dementia	Weighted median	15	0.242099	0.14682	0.0991583	1.274 (0.955-1.699)	NA	NA	NA
	Vascular dementia	Inverse variance weighted	15	0.210389	0.10853	0.052559	1.234 (0.998-1.527)	11.6251	14	0.636381
	Vascular dementia	Simple mode	15	0.272058	0.232904	0.262269	1.313 (0.832-2.072)	NA	NA	NA
	Vascular dementia	Weighted mode	15	0.258643	0.213312	0.245382	1.295 (0.853-1.967)	NA	NA	NA
	Vascular dementia	Outlier-corrected	15	NA	NA	NA	NA ( NA- NA)	NA	NA	NA
RikenellaceaeRC9gutgroup	Vascular dementia	MR Egger	11	-0.402001	0.658253	0.556498	0.669 (0.184-2.431)	15.3585	9	0.0815475	0.05821	0.0913973	0.540056
	Vascular dementia	Weighted median	11	0.000279002	0.115306	0.998069	1.000 (0.798-1.254)	NA	NA	NA
	Vascular dementia	Inverse variance weighted	11	0.0117808	0.102625	0.908608	1.012 (0.827-1.237)	16.0507	10	0.0981899
	Vascular dementia	Simple mode	11	0.0592553	0.195154	0.76763	1.061 (0.724-1.555)	NA	NA	NA
	Vascular dementia	Weighted mode	11	0.0443306	0.183908	0.814389	1.045 (0.729-1.499)	NA	NA	NA
	Vascular dementia	Outlier-corrected	11	NA	NA	NA	NA ( NA- NA)	NA	NA	NA
Romboutsia	Vascular dementia	MR Egger	13	0.311216	0.432772	0.487061	1.365 (0.584-3.188)	11.6059	11	0.393986	-0.0258247	0.0355288	0.48249
	Vascular dementia	Weighted median	13	0.0444354	0.19801	0.822438	1.045 (0.709-1.541)	NA	NA	NA
	Vascular dementia	Inverse variance weighted	13	0.0161366	0.146979	0.912577	1.016 (0.762-1.356)	12.1633	12	0.432656
	Vascular dementia	Simple mode	13	-0.0126074	0.359075	0.972569	0.987 (0.489-1.996)	NA	NA	NA
	Vascular dementia	Weighted mode	13	0.0426539	0.331975	0.899893	1.044 (0.544-2.000)	NA	NA	NA
	Vascular dementia	Outlier-corrected	13	NA	NA	NA	NA ( NA- NA)	NA	NA	NA
Roseburia	Vascular dementia	MR Egger	14	-0.398229	0.54958	0.482583	0.672 (0.229-1.972)	14.7724	12	0.25412	0.0355418	0.0392494	0.383003
	Vascular dementia	Weighted median	14	0.0997263	0.234109	0.67012	1.105 (0.698-1.748)	NA	NA	NA
	Vascular dementia	Inverse variance weighted	14	0.0722142	0.178024	0.685004	1.075 (0.758-1.524)	15.7818	13	0.261111
	Vascular dementia	Simple mode	14	0.0994107	0.375969	0.795608	1.105 (0.529-2.308)	NA	NA	NA
	Vascular dementia	Weighted mode	14	0.0897904	0.345116	0.798804	1.094 (0.556-2.152)	NA	NA	NA
	Vascular dementia	Outlier-corrected	14	NA	NA	NA	NA ( NA- NA)	NA	NA	NA
Ruminiclostridium5	Vascular dementia	MR Egger	11	0.868759	0.748803	0.275819	2.384 (0.549-10.344)	7.75518	9	0.558994	-0.0748941	0.0471076	0.146331
	Vascular dementia	Weighted median	11	-0.246271	0.240641	0.30612	0.782 (0.488- 1.253)	NA	NA	NA
	Vascular dementia	Inverse variance weighted	11	-0.287147	0.181682	0.113994	0.750 (0.526- 1.071)	10.2828	10	0.416041
	Vascular dementia	Simple mode	11	-0.246319	0.38643	0.53817	0.782 (0.367- 1.667)	NA	NA	NA
	Vascular dementia	Weighted mode	11	-0.194484	0.376997	0.617154	0.823 (0.393- 1.724)	NA	NA	NA
	Vascular dementia	Outlier-corrected	11	NA	NA	NA	NA ( NA- NA)	NA	NA	NA
Ruminiclostridium6	Vascular dementia	MR Egger	15	-0.281276	0.410005	0.504745	0.755 (0.338-1.686)	18.5795	13	0.136729	-0.00013199	0.0353876	0.997081
	Vascular dementia	Weighted median	15	-0.540937	0.202621	0.00759178	0.582 (0.391-0.866)	NA	NA	NA
	Vascular dementia	Inverse variance weighted	15	-0.282676	0.159156	0.0757171	0.754 (0.552-1.030)	18.5795	14	0.181645
	Vascular dementia	Simple mode	15	-0.67004	0.412313	0.126438	0.512 (0.228-1.148)	NA	NA	NA
	Vascular dementia	Weighted mode	15	-0.67004	0.360241	0.0840273	0.512 (0.253-1.037)	NA	NA	NA
	Vascular dementia	Outlier-corrected	15	NA	NA	NA	NA ( NA- NA)	NA	NA	NA
Ruminiclostridium9	Vascular dementia	MR Egger	8	-0.0610034	1.10407	0.957731	0.941 (0.108-8.191)	7.03099	6	0.317991	-0.00857209	0.070529	0.907232
	Vascular dementia	Weighted median	8	-0.124771	0.279577	0.655391	0.883 (0.510-1.527)	NA	NA	NA
	Vascular dementia	Inverse variance weighted	8	-0.192235	0.213678	0.368308	0.825 (0.543-1.254)	7.0483	7	0.423868
	Vascular dementia	Simple mode	8	-0.664375	0.506004	0.230591	0.515 (0.191-1.387)	NA	NA	NA
	Vascular dementia	Weighted mode	8	0.113253	0.486885	0.82272	1.120 (0.431-2.908)	NA	NA	NA
	Vascular dementia	Outlier-corrected	8	NA	NA	NA	NA ( NA- NA)	NA	NA	NA
RuminococcaceaeNK4A214group	Vascular dementia	MR Egger	13	0.0523263	0.501439	0.918768	1.054 (0.394-2.816)	7.66069	11	0.743338	-0.00820368	0.0365644	0.826588
	Vascular dementia	Weighted median	13	-0.0253617	0.214519	0.905889	0.975 (0.640-1.485)	NA	NA	NA
	Vascular dementia	Inverse variance weighted	13	-0.0548956	0.151845	0.717707	0.947 (0.703-1.275)	7.71103	12	0.807285
	Vascular dementia	Simple mode	13	0.0489329	0.35776	0.893476	1.050 (0.521-2.117)	NA	NA	NA
	Vascular dementia	Weighted mode	13	-0.190699	0.306251	0.545141	0.826 (0.453-1.506)	NA	NA	NA
	Vascular dementia	Outlier-corrected	13	NA	NA	NA	NA ( NA- NA)	NA	NA	NA
RuminococcaceaeUCG002	Vascular dementia	MR Egger	20	0.518683	0.428629	0.241893	1.680 (0.725-3.892)	35.2589	18	0.00876763	-0.0481858	0.0332501	0.164482
	Vascular dementia	Weighted median	20	0.100449	0.189777	0.596597	1.106 (0.762-1.604)	NA	NA	NA
	Vascular dementia	Inverse variance weighted	20	-0.0545365	0.169843	0.748135	0.947 (0.679-1.321)	39.3728	19	0.0039519
	Vascular dementia	Simple mode	20	-0.42927	0.405285	0.302799	0.651 (0.294-1.441)	NA	NA	NA
	Vascular dementia	Weighted mode	20	0.2623	0.278118	0.357457	1.300 (0.754-2.242)	NA	NA	NA
	Vascular dementia	Outlier-corrected	20	0.023584	0.154751	0.880567	1.024 (0.756-1.387)	NA	NA	NA
RuminococcaceaeUCG003	Vascular dementia	MR Egger	12	1.17623	0.484199	0.0354977	3.242 (1.255-8.375)	10.6164	10	0.388176	-0.0696754	0.0360161	0.0818144
	Vascular dementia	Weighted median	12	0.354882	0.208609	0.0889092	1.426 (0.947-2.146)	NA	NA	NA
	Vascular dementia	Inverse variance weighted	12	0.285926	0.168247	0.0892365	1.331 (0.957-1.851)	14.5896	11	0.202067
	Vascular dementia	Simple mode	12	0.471981	0.373769	0.232787	1.603 (0.771-3.335)	NA	NA	NA
	Vascular dementia	Weighted mode	12	0.484861	0.377313	0.225177	1.624 (0.775-3.402)	NA	NA	NA
	Vascular dementia	Outlier-corrected	12	NA	NA	NA	NA ( NA- NA)	NA	NA	NA
RuminococcaceaeUCG004	Vascular dementia	MR Egger	11	-0.885798	0.741232	0.262614	0.412 (0.096-1.763)	3.6537	9	0.932693	0.0919149	0.0621815	0.173483
	Vascular dementia	Weighted median	11	0.285876	0.172783	0.0980185	1.331 (0.949-1.867)	NA	NA	NA
	Vascular dementia	Inverse variance weighted	11	0.192018	0.133267	0.149627	1.212 (0.933-1.573)	5.8387	10	0.828628
	Vascular dementia	Simple mode	11	0.338165	0.27868	0.25284	1.402 (0.812-2.421)	NA	NA	NA
	Vascular dementia	Weighted mode	11	0.346833	0.270135	0.228117	1.415 (0.833-2.402)	NA	NA	NA
	Vascular dementia	Outlier-corrected	11	NA	NA	NA	NA ( NA- NA)	NA	NA	NA
RuminococcaceaeUCG005	Vascular dementia	MR Egger	14	-0.360872	0.492183	0.477511	0.697 (0.266-1.829)	21.0041	12	0.0503197	0.0429368	0.0412867	0.318856
	Vascular dementia	Weighted median	14	0.178362	0.201477	0.376009	1.195 (0.805-1.774)	NA	NA	NA
	Vascular dementia	Inverse variance weighted	14	0.115397	0.180875	0.523479	1.122 (0.787-1.600)	22.8972	13	0.0429265
	Vascular dementia	Simple mode	14	0.185388	0.290947	0.535063	1.204 (0.681-2.129)	NA	NA	NA
	Vascular dementia	Weighted mode	14	0.191702	0.232878	0.425246	1.211 (0.767-1.912)	NA	NA	NA
	Vascular dementia	Outlier-corrected	14	NA	NA	NA	NA ( NA- NA)	NA	NA	NA
RuminococcaceaeUCG009	Vascular dementia	MR Egger	11	-0.115118	0.444063	0.801283	0.891 (0.373-2.128)	6.38118	9	0.701245	-0.00183324	0.0435367	0.967332
	Vascular dementia	Weighted median	11	-0.0123995	0.148399	0.93341	0.988 (0.738-1.321)	NA	NA	NA
	Vascular dementia	Inverse variance weighted	11	-0.133169	0.11587	0.250432	0.875 (0.697-1.098)	6.38295	10	0.782129
	Vascular dementia	Simple mode	11	-0.0277284	0.245804	0.912416	0.973 (0.601-1.575)	NA	NA	NA
	Vascular dementia	Weighted mode	11	-0.0159891	0.222433	0.944113	0.984 (0.636-1.522)	NA	NA	NA
	Vascular dementia	Outlier-corrected	11	NA	NA	NA	NA ( NA- NA)	NA	NA	NA
RuminococcaceaeUCG010	Vascular dementia	MR Egger	6	-0.127611	0.523783	0.819499	0.880 (0.315-2.457)	3.2643	4	0.514609	0.000492542	0.0373488	0.99011
	Vascular dementia	Weighted median	6	-0.160146	0.25374	0.527949	0.852 (0.518-1.401)	NA	NA	NA
	Vascular dementia	Inverse variance weighted	6	-0.121185	0.192138	0.528223	0.886 (0.608-1.291)	3.26447	5	0.659285
	Vascular dementia	Simple mode	6	-0.137571	0.353331	0.713045	0.871 (0.436-1.742)	NA	NA	NA
	Vascular dementia	Weighted mode	6	-0.148388	0.308871	0.651212	0.862 (0.471-1.579)	NA	NA	NA
	Vascular dementia	Outlier-corrected	6	NA	NA	NA	NA ( NA- NA)	NA	NA	NA
RuminococcaceaeUCG011	Vascular dementia	MR Egger	8	0.0420051	0.527791	0.939154	1.043 (0.371-2.934)	7.64971	6	0.264906	-0.00330137	0.0698529	0.963838
	Vascular dementia	Weighted median	8	-0.0505203	0.126281	0.689111	0.951 (0.742-1.218)	NA	NA	NA
	Vascular dementia	Inverse variance weighted	8	0.0175636	0.0976375	0.857242	1.018 (0.840-1.232)	7.65255	7	0.364226
	Vascular dementia	Simple mode	8	-0.211448	0.231779	0.391956	0.809 (0.514-1.275)	NA	NA	NA
	Vascular dementia	Weighted mode	8	-0.190893	0.197075	0.364998	0.826 (0.561-1.216)	NA	NA	NA
	Vascular dementia	Outlier-corrected	8	NA	NA	NA	NA ( NA- NA)	NA	NA	NA
RuminococcaceaeUCG013	Vascular dementia	MR Egger	11	-0.121523	0.614608	0.847654	0.886 (0.265-2.954)	14.921	9	0.0931296	0.0143353	0.0471018	0.767783
	Vascular dementia	Weighted median	11	0.23474	0.224072	0.294818	1.265 (0.815-1.962)	NA	NA	NA
	Vascular dementia	Inverse variance weighted	11	0.0538143	0.204153	0.79209	1.055 (0.707-1.575)	15.0745	10	0.129368
	Vascular dementia	Simple mode	11	0.290355	0.385659	0.468876	1.337 (0.628-2.847)	NA	NA	NA
	Vascular dementia	Weighted mode	11	0.323024	0.361786	0.392912	1.381 (0.680-2.807)	NA	NA	NA
	Vascular dementia	Outlier-corrected	11	NA	NA	NA	NA ( NA- NA)	NA	NA	NA
RuminococcaceaeUCG014	Vascular dementia	MR Egger	10	0.263456	0.350649	0.473969	1.301 (0.655-2.588)	3.74802	8	0.879112	-0.0234425	0.0297549	0.453493
	Vascular dementia	Weighted median	10	0.0198607	0.213338	0.925828	1.020 (0.671-1.550)	NA	NA	NA
	Vascular dementia	Inverse variance weighted	10	0.0143228	0.151527	0.924694	1.014 (0.754-1.365)	4.36873	9	0.885513
	Vascular dementia	Simple mode	10	0.11197	0.312001	0.727962	1.118 (0.607-2.062)	NA	NA	NA
	Vascular dementia	Weighted mode	10	0.0417264	0.271042	0.881048	1.043 (0.613-1.774)	NA	NA	NA
	Vascular dementia	Outlier-corrected	10	NA	NA	NA	NA ( NA- NA)	NA	NA	NA
Ruminococcus1	Vascular dementia	MR Egger	10	0.974675	0.440937	0.0580392	2.650 (1.117-6.290)	5.19758	8	0.736265	-0.0567084	0.0340553	0.13444
	Vascular dementia	Weighted median	10	0.333242	0.223131	0.135311	1.395 (0.901-2.161)	NA	NA	NA
	Vascular dementia	Inverse variance weighted	10	0.294266	0.165727	0.075797	1.342 (0.970-1.857)	7.97043	9	0.537129
	Vascular dementia	Simple mode	10	0.258073	0.352065	0.482198	1.294 (0.649-2.581)	NA	NA	NA
	Vascular dementia	Weighted mode	10	0.299131	0.315091	0.367237	1.349 (0.727-2.501)	NA	NA	NA
	Vascular dementia	Outlier-corrected	10	NA	NA	NA	NA ( NA- NA)	NA	NA	NA
Ruminococcus2	Vascular dementia	MR Egger	15	0.00958474	0.367382	0.979582	1.010 (0.491-2.074)	18.6095	13	0.135717	0.00588788	0.0292847	0.843766
	Vascular dementia	Weighted median	15	0.0989967	0.188264	0.599	1.104 (0.763-1.597)	NA	NA	NA
	Vascular dementia	Inverse variance weighted	15	0.0768126	0.146889	0.601023	1.080 (0.810-1.440)	18.6674	14	0.178052
	Vascular dementia	Simple mode	15	0.567881	0.331012	0.108273	1.765 (0.922-3.376)	NA	NA	NA
	Vascular dementia	Weighted mode	15	0.144358	0.248408	0.570388	1.155 (0.710-1.880)	NA	NA	NA
	Vascular dementia	Outlier-corrected	15	NA	NA	NA	NA ( NA- NA)	NA	NA	NA
Sellimonas	Vascular dementia	MR Egger	9	0.391484	0.529516	0.483759	1.479 (0.524-4.176)	8.60174	7	0.282527	-0.0373813	0.0765067	0.640059
	Vascular dementia	Weighted median	9	0.121676	0.110454	0.270638	1.129 (0.910-1.402)	NA	NA	NA
	Vascular dementia	Inverse variance weighted	9	0.136625	0.0867083	0.115099	1.146 (0.967-1.359)	8.8951	8	0.351223
	Vascular dementia	Simple mode	9	0.093579	0.162376	0.580254	1.098 (0.799-1.510)	NA	NA	NA
	Vascular dementia	Weighted mode	9	0.100517	0.167565	0.565193	1.106 (0.796-1.536)	NA	NA	NA
	Vascular dementia	Outlier-corrected	9	NA	NA	NA	NA ( NA- NA)	NA	NA	NA
Senegalimassilia	Vascular dementia	MR Egger	5	0.209799	0.711936	0.787448	1.233 (0.306-4.979)	1.66235	3	0.645337	-0.0164571	0.0642331	0.814354
	Vascular dementia	Weighted median	5	-0.0484618	0.232686	0.835017	0.953 (0.604-1.503)	NA	NA	NA
	Vascular dementia	Inverse variance weighted	5	0.0336384	0.184679	0.855469	1.034 (0.720-1.485)	1.72799	4	0.785627
	Vascular dementia	Simple mode	5	-0.0869674	0.322356	0.800671	0.917 (0.487-1.724)	NA	NA	NA
	Vascular dementia	Weighted mode	5	-0.119709	0.31917	0.726653	0.887 (0.475-1.658)	NA	NA	NA
	Vascular dementia	Outlier-corrected	5	NA	NA	NA	NA ( NA- NA)	NA	NA	NA
Slackia	Vascular dementia	MR Egger	6	-1.69489	0.991135	0.162432	0.184 (0.026-1.281)	2.1115	4	0.71526	0.144844	0.0984927	0.215353
	Vascular dementia	Weighted median	6	-0.222496	0.189625	0.240656	0.801 (0.552-1.161)	NA	NA	NA
	Vascular dementia	Inverse variance weighted	6	-0.254625	0.152259	0.094462	0.775 (0.575-1.045)	4.27417	5	0.510655
	Vascular dementia	Simple mode	6	-0.220695	0.259042	0.433134	0.802 (0.483-1.332)	NA	NA	NA
	Vascular dementia	Weighted mode	6	-0.220695	0.255013	0.42637	0.802 (0.486-1.322)	NA	NA	NA
	Vascular dementia	Outlier-corrected	6	NA	NA	NA	NA ( NA- NA)	NA	NA	NA
Streptococcus	Vascular dementia	MR Egger	12	0.0423353	0.727457	0.954739	1.043 (0.251-4.341)	13.4935	10	0.197373	-0.0166262	0.0579591	0.780074
	Vascular dementia	Weighted median	12	-0.159215	0.251465	0.526638	0.853 (0.521-1.396)	NA	NA	NA
	Vascular dementia	Inverse variance weighted	12	-0.158586	0.188129	0.399247	0.853 (0.590-1.234)	13.6045	11	0.255653
	Vascular dementia	Simple mode	12	-0.49963	0.463302	0.303931	0.607 (0.245-1.504)	NA	NA	NA
	Vascular dementia	Weighted mode	12	-0.195147	0.364168	0.602714	0.823 (0.403-1.680)	NA	NA	NA
	Vascular dementia	Outlier-corrected	12	NA	NA	NA	NA ( NA- NA)	NA	NA	NA
Subdoligranulum	Vascular dementia	MR Egger	11	-0.135933	0.422318	0.754899	0.873 (0.381-1.997)	3.06197	9	0.961787	0.0184645	0.0308612	0.564387
	Vascular dementia	Weighted median	11	-0.0196126	0.206995	0.924514	0.981 (0.654-1.471)	NA	NA	NA
	Vascular dementia	Inverse variance weighted	11	0.0968512	0.164244	0.555405	1.102 (0.798-1.520)	3.41994	10	0.969747
	Vascular dementia	Simple mode	11	-0.0744423	0.315791	0.818398	0.928 (0.500-1.724)	NA	NA	NA
	Vascular dementia	Weighted mode	11	-0.0514348	0.309211	0.871203	0.950 (0.518-1.741)	NA	NA	NA
	Vascular dementia	Outlier-corrected	11	NA	NA	NA	NA ( NA- NA)	NA	NA	NA
Sutterella	Vascular dementia	MR Egger	12	-1.04579	1.02863	0.333274	0.351 (0.047-2.639)	25.0906	10	0.00517635	0.076123	0.0687739	0.29427
	Vascular dementia	Weighted median	12	-0.141459	0.220714	0.521579	0.868 (0.563-1.338)	NA	NA	NA
	Vascular dementia	Inverse variance weighted	12	0.0621848	0.239207	0.794893	1.064 (0.666-1.701)	28.1646	11	0.00305461
	Vascular dementia	Simple mode	12	-0.0806919	0.415953	0.849718	0.922 (0.408-2.085)	NA	NA	NA
	Vascular dementia	Weighted mode	12	-0.124445	0.303409	0.689566	0.883 (0.487-1.600)	NA	NA	NA
	Vascular dementia	Outlier-corrected	12	0.0881303	0.195613	0.662983	1.092 (0.744-1.602)	NA	NA	NA
Terrisporobacter	Vascular dementia	MR Egger	5	-0.618461	0.524771	0.32355	0.539 (0.193-1.507)	2.13739	3	0.544386	0.0393578	0.0519043	0.503415
	Vascular dementia	Weighted median	5	-0.28873	0.219654	0.188687	0.749 (0.487-1.152)	NA	NA	NA
	Vascular dementia	Inverse variance weighted	5	-0.242788	0.173012	0.160526	0.784 (0.559-1.101)	2.71237	4	0.607051
	Vascular dementia	Simple mode	5	-0.29658	0.3049	0.385777	0.743 (0.409-1.351)	NA	NA	NA
	Vascular dementia	Weighted mode	5	-0.302931	0.296978	0.36538	0.739 (0.413-1.322)	NA	NA	NA
	Vascular dementia	Outlier-corrected	5	NA	NA	NA	NA ( NA- NA)	NA	NA	NA
Turicibacter	Vascular dementia	MR Egger	9	1.02534	0.572065	0.116177	2.788 (0.909-8.556)	3.97436	7	0.782726	-0.123478	0.0595397	0.0767763
	Vascular dementia	Weighted median	9	-0.201212	0.19695	0.306951	0.818 (0.556-1.203)	NA	NA	NA
	Vascular dementia	Inverse variance weighted	9	-0.124552	0.143204	0.384434	0.883 (0.667-1.169)	8.27532	8	0.407049
	Vascular dementia	Simple mode	9	-0.308262	0.323168	0.368075	0.735 (0.390-1.384)	NA	NA	NA
	Vascular dementia	Weighted mode	9	-0.253345	0.285185	0.400272	0.776 (0.444-1.357)	NA	NA	NA
	Vascular dementia	Outlier-corrected	9	NA	NA	NA	NA ( NA- NA)	NA	NA	NA
Tyzzerella3	Vascular dementia	MR Egger	12	0.0209858	0.6997	0.976663	1.021 (0.259-4.024)	17.1646	10	0.0707998	-0.000621901	0.0989618	0.99511
	Vascular dementia	Weighted median	12	0.0027422	0.141541	0.984543	1.003 (0.760-1.323)	NA	NA	NA
	Vascular dementia	Inverse variance weighted	12	0.0166611	0.120545	0.890071	1.017 (0.803-1.288)	17.1647	11	0.103098
	Vascular dementia	Simple mode	12	0.334053	0.263817	0.231589	1.397 (0.833-2.342)	NA	NA	NA
	Vascular dementia	Weighted mode	12	-0.138921	0.258585	0.601803	0.870 (0.524-1.445)	NA	NA	NA
	Vascular dementia	Outlier-corrected	12	NA	NA	NA	NA ( NA- NA)	NA	NA	NA
Veillonella	Vascular dementia	MR Egger	5	-1.19152	4.54797	0.810288	0.304 (0.000-2258.604)	1.57534	3	0.664994	0.0552123	0.331303	0.878243
	Vascular dementia	Weighted median	5	-0.271059	0.255279	0.288319	0.763 (0.462- 1.258)	NA	NA	NA
	Vascular dementia	Inverse variance weighted	5	-0.434301	0.196479	0.0270762	0.648 (0.441- 0.952)	1.60311	4	0.808233
	Vascular dementia	Simple mode	5	-0.24648	0.338581	0.506953	0.782 (0.402- 1.518)	NA	NA	NA
	Vascular dementia	Weighted mode	5	-0.244357	0.329125	0.49905	0.783 (0.411- 1.493)	NA	NA	NA
	Vascular dementia	Outlier-corrected	5	NA	NA	NA	NA ( NA- NA)	NA	NA	NA
Victivallis	Vascular dementia	MR Egger	10	0.362099	0.664276	0.600545	1.436 (0.391-5.281)	4.83558	8	0.774996	-0.0208488	0.0866836	0.815979
	Vascular dementia	Weighted median	10	0.197582	0.118716	0.0960456	1.218 (0.966-1.538)	NA	NA	NA
	Vascular dementia	Inverse variance weighted	10	0.203696	0.0866845	0.0187807	1.226 (1.034-1.453)	4.89343	9	0.843497
	Vascular dementia	Simple mode	10	0.128966	0.184256	0.501663	1.138 (0.793-1.632)	NA	NA	NA
	Vascular dementia	Weighted mode	10	0.0992414	0.173787	0.581941	1.104 (0.786-1.552)	NA	NA	NA
	Vascular dementia	Outlier-corrected	10	NA	NA	NA	NA ( NA- NA)	NA	NA	NA

## Sheet: Table S7
Table S7. Mendelian Randomization analysis on the causal effect between gut microbiota and Frontotemporal dementia
Exposure	Outcome	Method	nSNP	Beta	Standard error	P value	OR(95%CI)	Q	Q_df	Q_pval	Egger_intercept	Egger_intercept_se	Egger_intercept_pval
Clostridiuminnocuumgroup	FTD	MR Egger	8	-5.86041	3.06107	0.104057	0.003 (0.000-1.149)	11.9416	6	0.0632837	0.749965	0.411561	0.118252
	FTD	Weighted median	8	-0.601193	0.663824	0.365121	0.548 (0.149-2.014)	NA	NA	NA
	FTD	Inverse variance weighted	8	-0.3971	0.71262	0.577364	0.672 (0.166-2.717)	18.5505	7	0.00971851
	FTD	Simple mode	8	-1.17718	1.18821	0.354825	0.308 (0.030-3.164)	NA	NA	NA
	FTD	Weighted mode	8	-1.07304	1.02717	0.33091	0.342 (0.046-2.561)	NA	NA	NA
	FTD	Outlier-corrected	8	-0.88127	0.584492	0.182344	0.414 (0.132-1.303)	NA	NA	NA
Eubacteriumbrachygroup	FTD	MR Egger	10	1.44841	1.66948	0.410891	4.256 (0.161-112.234)	5.2804	8	0.72723	-0.165307	0.209473	0.452773
	FTD	Weighted median	10	0.228615	0.54267	0.673551	1.257 (0.434- 3.641)	NA	NA	NA
	FTD	Inverse variance weighted	10	0.172322	0.415185	0.678106	1.188 (0.527- 2.681)	5.90316	9	0.74957
	FTD	Simple mode	10	0.352949	0.911254	0.707518	1.423 (0.239- 8.491)	NA	NA	NA
	FTD	Weighted mode	10	0.4483	0.902842	0.631413	1.566 (0.267- 9.188)	NA	NA	NA
	FTD	Outlier-corrected	10	NA	NA	NA	NA ( NA- NA)	NA	NA	NA
Eubacteriumcoprostanoligenesgroup	FTD	MR Egger	12	-0.894617	3.44	0.800092	0.409 (0.000-346.469)	13.0078	10	0.223235	0.082634	0.211314	0.703964
	FTD	Weighted median	12	0.635471	1.09385	0.561274	1.888 (0.221- 16.110)	NA	NA	NA
	FTD	Inverse variance weighted	12	0.403764	0.864401	0.640426	1.497 (0.275- 8.150)	13.2067	11	0.280029
	FTD	Simple mode	12	0.234842	1.92704	0.905202	1.265 (0.029- 55.249)	NA	NA	NA
	FTD	Weighted mode	12	-0.161344	1.81314	0.930692	0.851 (0.024- 29.737)	NA	NA	NA
	FTD	Outlier-corrected	12	NA	NA	NA	NA ( NA- NA)	NA	NA	NA
Eubacteriumeligensgroup	FTD	MR Egger	6	0.111861	4.42849	0.981058	1.118 (0.000-6579.470)	5.71554	4	0.221423	-0.064984	0.349089	0.861384
	FTD	Weighted median	6	-0.973056	1.33039	0.46453	0.378 (0.028- 5.127)	NA	NA	NA
	FTD	Inverse variance weighted	6	-0.68243	1.06494	0.521643	0.505 (0.063- 4.075)	5.76505	5	0.329756
	FTD	Simple mode	6	-0.488897	2.01442	0.817881	0.613 (0.012- 31.797)	NA	NA	NA
	FTD	Weighted mode	6	-0.637609	1.7536	0.731025	0.529 (0.017- 16.436)	NA	NA	NA
	FTD	Outlier-corrected	6	NA	NA	NA	NA ( NA- NA)	NA	NA	NA
Eubacteriumfissicatenagroup	FTD	MR Egger	9	-1.32627	2.30389	0.582865	0.265 (0.003-24.273)	3.30309	7	0.85562	0.0556742	0.297206	0.85672
	FTD	Weighted median	9	-0.843046	0.559239	0.131686	0.430 (0.144- 1.288)	NA	NA	NA
	FTD	Inverse variance weighted	9	-0.902773	0.443604	0.0418419	0.405 (0.170- 0.967)	3.33818	8	0.911379
	FTD	Simple mode	9	-0.899123	0.861885	0.32735	0.407 (0.075- 2.204)	NA	NA	NA
	FTD	Weighted mode	9	-0.839928	0.79849	0.32358	0.432 (0.090- 2.065)	NA	NA	NA
	FTD	Outlier-corrected	9	NA	NA	NA	NA ( NA- NA)	NA	NA	NA
Eubacteriumhalliigroup	FTD	MR Egger	14	0.0671848	1.28903	0.95929	1.069 (0.085-13.379)	9.14549	12	0.690456	-0.0388204	0.104453	0.71663
	FTD	Weighted median	14	-0.0661755	0.865949	0.939085	0.936 (0.171- 5.109)	NA	NA	NA
	FTD	Inverse variance weighted	14	-0.35316	0.618396	0.567938	0.702 (0.209- 2.361)	9.28361	13	0.751202
	FTD	Simple mode	14	-0.0125624	1.40675	0.99301	0.988 (0.063-15.559)	NA	NA	NA
	FTD	Weighted mode	14	0.151334	1.2604	0.906265	1.163 (0.098-13.759)	NA	NA	NA
	FTD	Outlier-corrected	14	NA	NA	NA	NA ( NA- NA)	NA	NA	NA
Eubacteriumnodatumgroup	FTD	MR Egger	11	-0.969278	1.61682	0.563627	0.379 (0.016-9.022)	6.39619	9	0.699704	0.108802	0.234624	0.653852
	FTD	Weighted median	11	0.10895	0.486711	0.822874	1.115 (0.430-2.895)	NA	NA	NA
	FTD	Inverse variance weighted	11	-0.238628	0.362774	0.510675	0.788 (0.387-1.604)	6.61124	10	0.761566
	FTD	Simple mode	11	0.262549	0.775058	0.741805	1.300 (0.285-5.940)	NA	NA	NA
	FTD	Weighted mode	11	0.334248	0.742387	0.662145	1.397 (0.326-5.985)	NA	NA	NA
	FTD	Outlier-corrected	11	NA	NA	NA	NA ( NA- NA)	NA	NA	NA
Eubacteriumoxidoreducensgroup	FTD	MR Egger	5	0.0513367	2.50588	0.984942	1.053 (0.008-143.002)	3.07571	3	0.380099	0.00981465	0.269418	0.973229
	FTD	Weighted median	5	0.225677	0.835779	0.787145	1.253 (0.244- 6.448)	NA	NA	NA
	FTD	Inverse variance weighted	5	0.139303	0.661436	0.833194	1.149 (0.314- 4.203)	3.07707	4	0.545012
	FTD	Simple mode	5	0.144784	1.16077	0.906754	1.156 (0.119- 11.245)	NA	NA	NA
	FTD	Weighted mode	5	0.284241	1.18517	0.82225	1.329 (0.130- 13.561)	NA	NA	NA
	FTD	Outlier-corrected	5	NA	NA	NA	NA ( NA- NA)	NA	NA	NA
Eubacteriumrectalegroup	FTD	MR Egger	8	0.546292	3.3939	0.877405	1.727 (0.002-1337.196)	2.6145	6	0.85544	-0.0559524	0.214545	0.802971
	FTD	Weighted median	8	-0.410735	1.20075	0.732302	0.663 (0.063- 6.978)	NA	NA	NA
	FTD	Inverse variance weighted	8	-0.30578	0.918628	0.739236	0.737 (0.122- 4.458)	2.68251	7	0.912739
	FTD	Simple mode	8	-0.139553	1.74267	0.938415	0.870 (0.029- 26.472)	NA	NA	NA
	FTD	Weighted mode	8	-0.49462	1.74375	0.784882	0.610 (0.020- 18.599)	NA	NA	NA
	FTD	Outlier-corrected	8	NA	NA	NA	NA ( NA- NA)	NA	NA	NA
Eubacteriumruminantiumgroup	FTD	MR Egger	18	-1.03165	1.33062	0.449458	0.356 (0.026-4.837)	7.7557	16	0.955809	0.0733815	0.128075	0.574637
	FTD	Weighted median	18	-0.713775	0.531543	0.179325	0.490 (0.173-1.388)	NA	NA	NA
	FTD	Inverse variance weighted	18	-0.304348	0.398993	0.445588	0.738 (0.337-1.612)	8.08398	17	0.964718
	FTD	Simple mode	18	-0.771664	0.896068	0.40113	0.462 (0.080-2.677)	NA	NA	NA
	FTD	Weighted mode	18	-0.787537	0.877633	0.382069	0.455 (0.081-2.541)	NA	NA	NA
	FTD	Outlier-corrected	18	NA	NA	NA	NA ( NA- NA)	NA	NA	NA
Eubacteriumventriosumgroup	FTD	MR Egger	15	-1.10215	2.85651	0.705857	0.332 (0.001- 89.713)	12.5211	13	0.485444	0.123606	0.214006	0.573416
	FTD	Weighted median	15	0.345447	0.884108	0.695997	1.413 (0.250- 7.991)	NA	NA	NA
	FTD	Inverse variance weighted	15	0.505614	0.6412	0.430379	1.658 (0.472- 5.826)	12.8547	14	0.537994
	FTD	Simple mode	15	2.01938	1.47303	0.191982	7.534 (0.420-135.168)	NA	NA	NA
	FTD	Weighted mode	15	1.49994	1.41257	0.306277	4.481 (0.281- 71.419)	NA	NA	NA
	FTD	Outlier-corrected	15	NA	NA	NA	NA ( NA- NA)	NA	NA	NA
Eubacteriumxylanophilumgroup	FTD	MR Egger	9	-0.305194	2.10171	0.888636	0.737 (0.012-45.339)	6.63748	7	0.467575	0.0368668	0.172224	0.8366
	FTD	Weighted median	9	-0.147846	0.973092	0.879239	0.863 (0.128- 5.809)	NA	NA	NA
	FTD	Inverse variance weighted	9	0.118428	0.707741	0.867108	1.126 (0.281- 4.507)	6.6833	8	0.571155
	FTD	Simple mode	9	0.407285	1.54721	0.79902	1.503 (0.072-31.181)	NA	NA	NA
	FTD	Weighted mode	9	-0.0311817	1.29174	0.981333	0.969 (0.077-12.190)	NA	NA	NA
	FTD	Outlier-corrected	9	NA	NA	NA	NA ( NA- NA)	NA	NA	NA
Ruminococcusgauvreauiigroup	FTD	MR Egger	11	-3.42259	2.79943	0.25253	0.033 (0.000- 7.880)	6.84632	9	0.653116	0.193915	0.204387	0.367519
	FTD	Weighted median	11	-0.323262	0.934307	0.72935	0.724 (0.116- 4.518)	NA	NA	NA
	FTD	Inverse variance weighted	11	-0.847196	0.684447	0.215797	0.429 (0.112- 1.639)	7.74647	10	0.653586
	FTD	Simple mode	11	0.565124	1.59124	0.729855	1.760 (0.078-39.803)	NA	NA	NA
	FTD	Weighted mode	11	0.589033	1.76097	0.744917	1.802 (0.057-56.857)	NA	NA	NA
	FTD	Outlier-corrected	11	NA	NA	NA	NA ( NA- NA)	NA	NA	NA
Ruminococcusgnavusgroup	FTD	MR Egger	11	-2.43603	2.32236	0.321554	0.088 (0.001-8.296)	6.62917	9	0.675665	0.206736	0.254964	0.43837
	FTD	Weighted median	11	-0.362034	0.656659	0.581409	0.696 (0.192-2.522)	NA	NA	NA
	FTD	Inverse variance weighted	11	-0.594256	0.483732	0.219266	0.552 (0.214-1.425)	7.28664	10	0.698135
	FTD	Simple mode	11	-0.618162	1.00188	0.551023	0.539 (0.076-3.840)	NA	NA	NA
	FTD	Weighted mode	11	-0.638033	0.969422	0.525298	0.528 (0.079-3.533)	NA	NA	NA
	FTD	Outlier-corrected	11	NA	NA	NA	NA ( NA- NA)	NA	NA	NA
Ruminococcustorquesgroup	FTD	MR Egger	7	-4.22555	3.3587	0.263912	0.015 (0.000-10.564)	3.58005	5	0.611311	0.240884	0.223471	0.330302
	FTD	Weighted median	7	-0.598559	1.4249	0.674434	0.550 (0.034- 8.973)	NA	NA	NA
	FTD	Inverse variance weighted	7	-0.798898	1.08407	0.461158	0.450 (0.054- 3.766)	4.74197	6	0.577307
	FTD	Simple mode	7	-1.5476	2.06866	0.482672	0.213 (0.004-12.268)	NA	NA	NA
	FTD	Weighted mode	7	-0.461511	2.03696	0.828281	0.630 (0.012-34.156)	NA	NA	NA
	FTD	Outlier-corrected	7	NA	NA	NA	NA ( NA- NA)	NA	NA	NA
Actinomyces	FTD	MR Egger	7	-0.437155	2.32319	0.858142	0.646 (0.007-61.332)	11.7056	5	0.039052	-0.0873902	0.262895	0.75306
	FTD	Weighted median	7	0.0368421	0.982944	0.970101	1.038 (0.151- 7.124)	NA	NA	NA
	FTD	Inverse variance weighted	7	-1.14137	0.880049	0.194653	0.319 (0.057- 1.792)	11.9643	6	0.0627699
	FTD	Simple mode	7	-3.04433	1.94714	0.168969	0.048 (0.001- 2.164)	NA	NA	NA
	FTD	Weighted mode	7	0.704769	1.26471	0.597511	2.023 (0.170-24.134)	NA	NA	NA
	FTD	Outlier-corrected	7	NA	NA	NA	NA ( NA- NA)	NA	NA	NA
Adlercreutzia	FTD	MR Egger	8	-0.466217	3.28262	0.891708	0.627 (0.001-390.611)	7.23479	6	0.299678	0.0866175	0.289819	0.775122
	FTD	Weighted median	8	0.299378	0.970108	0.757624	1.349 (0.201- 9.032)	NA	NA	NA
	FTD	Inverse variance weighted	8	0.489872	0.686472	0.47547	1.632 (0.425- 6.267)	7.3425	7	0.394111
	FTD	Simple mode	8	-0.616872	1.63529	0.717183	0.540 (0.022- 13.307)	NA	NA	NA
	FTD	Weighted mode	8	-0.27078	1.58035	0.868803	0.763 (0.034- 16.890)	NA	NA	NA
	FTD	Outlier-corrected	8	NA	NA	NA	NA ( NA- NA)	NA	NA	NA
Akkermansia	FTD	MR Egger	11	-2.14549	2.81504	0.465472	0.117 (0.000-29.136)	14.9512	9	0.0922858	0.21872	0.219395	0.344848
	FTD	Weighted median	11	-0.477375	0.919586	0.603677	0.620 (0.102- 3.762)	NA	NA	NA
	FTD	Inverse variance weighted	11	0.538191	0.823018	0.513161	1.713 (0.341- 8.596)	16.6022	10	0.0836425
	FTD	Simple mode	11	-0.676153	1.48256	0.658083	0.509 (0.028- 9.297)	NA	NA	NA
	FTD	Weighted mode	11	-0.731293	1.20267	0.556705	0.481 (0.046- 5.083)	NA	NA	NA
	FTD	Outlier-corrected	11	NA	NA	NA	NA ( NA- NA)	NA	NA	NA
Alistipes	FTD	MR Egger	12	-1.70452	3.98286	0.677747	0.182 (0.000-446.694)	3.75578	10	0.957692	0.0849673	0.238713	0.729281
	FTD	Weighted median	12	-0.481407	1.08747	0.657994	0.618 (0.073- 5.207)	NA	NA	NA
	FTD	Inverse variance weighted	12	-0.318624	0.83823	0.70386	0.727 (0.141- 3.760)	3.88247	11	0.97323
	FTD	Simple mode	12	-0.821234	1.64689	0.627841	0.440 (0.017- 11.097)	NA	NA	NA
	FTD	Weighted mode	12	-0.889626	1.68221	0.607421	0.411 (0.015- 11.106)	NA	NA	NA
	FTD	Outlier-corrected	12	NA	NA	NA	NA ( NA- NA)	NA	NA	NA
Allisonella	FTD	MR Egger	8	-3.00439	2.76219	0.318486	0.050 (0.000-11.128)	6.69376	6	0.350098	0.46016	0.390075	0.282782
	FTD	Weighted median	8	-0.0765869	0.503261	0.879044	0.926 (0.345- 2.484)	NA	NA	NA
	FTD	Inverse variance weighted	8	0.217469	0.424309	0.608284	1.243 (0.541- 2.855)	8.24629	7	0.311378
	FTD	Simple mode	8	-0.343467	0.761577	0.665632	0.709 (0.159- 3.156)	NA	NA	NA
	FTD	Weighted mode	8	-0.261019	0.737147	0.733694	0.770 (0.182- 3.267)	NA	NA	NA
	FTD	Outlier-corrected	8	NA	NA	NA	NA ( NA- NA)	NA	NA	NA
Alloprevotella	FTD	MR Egger	5	-1.71015	7.56891	0.835764	0.181 (0.000-501277.880)	9.05036	3	0.0286288	0.278129	1.04352	0.807101
	FTD	Weighted median	5	-0.781408	0.694805	0.26074	0.458 (0.117- 1.787)	NA	NA	NA
	FTD	Inverse variance weighted	5	0.293876	0.760902	0.699333	1.342 (0.302- 5.961)	9.26466	4	0.0548141
	FTD	Simple mode	5	-0.863098	0.978684	0.427641	0.422 (0.062- 2.872)	NA	NA	NA
	FTD	Weighted mode	5	-0.863098	0.94792	0.414055	0.422 (0.066- 2.704)	NA	NA	NA
	FTD	Outlier-corrected	5	NA	NA	NA	NA ( NA- NA)	NA	NA	NA
Anaerofilum	FTD	MR Egger	10	3.22009	2.48406	0.231014	25.030 (0.192-3257.918)	5.45487	8	0.708035	-0.429195	0.272775	0.154262
	FTD	Weighted median	10	-1.12423	0.612358	0.0663722	0.325 (0.098- 1.079)	NA	NA	NA
	FTD	Inverse variance weighted	10	-0.621879	0.456455	0.173069	0.537 (0.219- 1.314)	7.93059	9	0.541156
	FTD	Simple mode	10	-1.25956	1.01957	0.247964	0.284 (0.038- 2.093)	NA	NA	NA
	FTD	Weighted mode	10	-1.25956	0.905469	0.197635	0.284 (0.048- 1.674)	NA	NA	NA
	FTD	Outlier-corrected	10	NA	NA	NA	NA ( NA- NA)	NA	NA	NA
Anaerostipes	FTD	MR Egger	13	0.522767	2.74543	0.852454	1.687 (0.008-366.429)	9.21006	11	0.60251	-0.0249901	0.174011	0.888403
	FTD	Weighted median	13	-0.054941	1.03313	0.957589	0.947 (0.125- 7.171)	NA	NA	NA
	FTD	Inverse variance weighted	13	0.143599	0.752772	0.848713	1.154 (0.264- 5.048)	9.23069	12	0.683111
	FTD	Simple mode	13	-0.198927	1.62733	0.904731	0.820 (0.034- 19.898)	NA	NA	NA
	FTD	Weighted mode	13	-0.00969457	1.61068	0.995297	0.990 (0.042- 23.271)	NA	NA	NA
	FTD	Outlier-corrected	13	NA	NA	NA	NA ( NA- NA)	NA	NA	NA
Anaerotruncus	FTD	MR Egger	13	-2.59708	2.09155	0.24017	0.074 (0.001- 4.492)	9.63548	11	0.563443	0.153026	0.142052	0.304422
	FTD	Weighted median	13	-0.831622	0.997757	0.404567	0.435 (0.062- 3.077)	NA	NA	NA
	FTD	Inverse variance weighted	13	-0.481442	0.719472	0.503393	0.618 (0.151- 2.531)	10.796	12	0.546481
	FTD	Simple mode	13	-0.651459	1.61365	0.693522	0.521 (0.022-12.321)	NA	NA	NA
	FTD	Weighted mode	13	-0.908143	1.36436	0.518245	0.403 (0.028- 5.847)	NA	NA	NA
	FTD	Outlier-corrected	13	NA	NA	NA	NA ( NA- NA)	NA	NA	NA
Bacteroides	FTD	MR Egger	8	-9.14842	4.79377	0.104941	0.000 (0.000-1.281)	2.71524	6	0.843644	0.495712	0.305272	0.155536
	FTD	Weighted median	8	-1.95861	1.17579	0.0957582	0.141 (0.014-1.413)	NA	NA	NA
	FTD	Inverse variance weighted	8	-1.50426	0.905567	0.0966895	0.222 (0.038-1.311)	5.35209	7	0.617079
	FTD	Simple mode	8	-3.08518	1.98799	0.164623	0.046 (0.001-2.251)	NA	NA	NA
	FTD	Weighted mode	8	-2.9776	1.74783	0.132235	0.051 (0.002-1.565)	NA	NA	NA
	FTD	Outlier-corrected	8	NA	NA	NA	NA ( NA- NA)	NA	NA	NA
Barnesiella	FTD	MR Egger	12	-2.0715	3.18394	0.529962	0.126 (0.000-64.652)	12.023	10	0.28352	0.0773985	0.235889	0.749592
	FTD	Weighted median	12	-0.414058	0.996924	0.677896	0.661 (0.094- 4.664)	NA	NA	NA
	FTD	Inverse variance weighted	12	-1.05776	0.737485	0.151492	0.347 (0.082- 1.474)	12.1524	11	0.352295
	FTD	Simple mode	12	0.373589	1.73553	0.833504	1.453 (0.048-43.607)	NA	NA	NA
	FTD	Weighted mode	12	0.590807	1.5486	0.710091	1.805 (0.087-37.565)	NA	NA	NA
	FTD	Outlier-corrected	12	NA	NA	NA	NA ( NA- NA)	NA	NA	NA
Bifidobacterium	FTD	MR Egger	12	-2.5561	1.56836	0.1342	0.078 (0.004- 1.678)	15.1265	10	0.127517	0.136806	0.134638	0.333534
	FTD	Weighted median	12	-1.23536	0.831	0.137124	0.291 (0.057- 1.482)	NA	NA	NA
	FTD	Inverse variance weighted	12	-1.12577	0.692566	0.104055	0.324 (0.083- 1.261)	16.6883	11	0.117441
	FTD	Simple mode	12	0.0245872	1.41215	0.98642	1.025 (0.064-16.320)	NA	NA	NA
	FTD	Weighted mode	12	-1.41853	0.93887	0.158998	0.242 (0.038- 1.524)	NA	NA	NA
	FTD	Outlier-corrected	12	NA	NA	NA	NA ( NA- NA)	NA	NA	NA
Bilophila	FTD	MR Egger	13	-4.50985	3.31479	0.20089	0.011 (0.000- 7.295)	6.69094	11	0.823531	0.395197	0.240093	0.128004
	FTD	Weighted median	13	0.41131	0.926266	0.657005	1.509 (0.246- 9.270)	NA	NA	NA
	FTD	Inverse variance weighted	13	0.834102	0.668882	0.212394	2.303 (0.621- 8.543)	9.4003	12	0.668412
	FTD	Simple mode	13	0.476396	1.55386	0.76441	1.610 (0.077-33.851)	NA	NA	NA
	FTD	Weighted mode	13	0.498846	1.48784	0.7432	1.647 (0.089-30.417)	NA	NA	NA
	FTD	Outlier-corrected	13	NA	NA	NA	NA ( NA- NA)	NA	NA	NA
Blautia	FTD	MR Egger	12	-3.1036	2.62081	0.263713	0.045 (0.000- 7.638)	15.8938	10	0.102713	0.219676	0.182282	0.255893
	FTD	Weighted median	12	-0.262636	1.13505	0.817013	0.769 (0.083- 7.114)	NA	NA	NA
	FTD	Inverse variance weighted	12	-0.184822	1.02182	0.856466	0.831 (0.112- 6.159)	18.2021	11	0.0770071
	FTD	Simple mode	12	-0.563956	1.94277	0.776998	0.569 (0.013-25.633)	NA	NA	NA
	FTD	Weighted mode	12	-0.70176	1.81409	0.706254	0.496 (0.014-17.355)	NA	NA	NA
	FTD	Outlier-corrected	12	NA	NA	NA	NA ( NA- NA)	NA	NA	NA
Butyricicoccus	FTD	MR Egger	8	-1.12999	2.30895	0.641937	0.323 (0.003-29.831)	15.5122	6	0.0166259	0.102514	0.209967	0.642712
	FTD	Weighted median	8	-0.577388	1.25523	0.645527	0.561 (0.048- 6.572)	NA	NA	NA
	FTD	Inverse variance weighted	8	-0.17703	1.16447	0.879166	0.838 (0.085- 8.210)	16.1285	7	0.0239679
	FTD	Simple mode	8	-1.79836	2.04821	0.409057	0.166 (0.003- 9.172)	NA	NA	NA
	FTD	Weighted mode	8	-2.14773	2.16941	0.355149	0.117 (0.002- 8.201)	NA	NA	NA
	FTD	Outlier-corrected	8	NA	NA	NA	NA ( NA- NA)	NA	NA	NA
Butyricimonas	FTD	MR Egger	13	0.823223	2.44235	0.742413	2.278 (0.019-273.205)	13.3317	11	0.272198	-0.0978549	0.208514	0.648022
	FTD	Weighted median	13	-0.524291	0.903202	0.561591	0.592 (0.101- 3.476)	NA	NA	NA
	FTD	Inverse variance weighted	13	-0.276886	0.662884	0.676167	0.758 (0.207- 2.780)	13.5987	12	0.327068
	FTD	Simple mode	13	-1.66711	1.66116	0.335387	0.189 (0.007- 4.898)	NA	NA	NA
	FTD	Weighted mode	13	-1.66711	1.49668	0.287146	0.189 (0.010- 3.548)	NA	NA	NA
	FTD	Outlier-corrected	13	NA	NA	NA	NA ( NA- NA)	NA	NA	NA
Butyrivibrio	FTD	MR Egger	15	-2.07194	1.29308	0.133092	0.126 (0.010-1.588)	12.5345	13	0.484373	0.259752	0.184959	0.183646
	FTD	Weighted median	15	-0.794353	0.420783	0.0590535	0.452 (0.198-1.031)	NA	NA	NA
	FTD	Inverse variance weighted	15	-0.305964	0.306731	0.318522	0.736 (0.404-1.343)	14.5068	14	0.412675
	FTD	Simple mode	15	-0.999388	0.722312	0.188147	0.368 (0.089-1.516)	NA	NA	NA
	FTD	Weighted mode	15	-1.01349	0.623175	0.126169	0.363 (0.107-1.231)	NA	NA	NA
	FTD	Outlier-corrected	15	NA	NA	NA	NA ( NA- NA)	NA	NA	NA
CandidatusSoleaferrea	FTD	MR Egger	9	4.93529	5.39543	0.390761	139.113 (0.004-5445713.474)	5.86489	7	0.555612	-0.497104	0.503276	0.356185
	FTD	Weighted median	9	-0.470841	0.725903	0.516579	0.624 (0.151- 2.591)	NA	NA	NA
	FTD	Inverse variance weighted	9	-0.368434	0.527683	0.485046	0.692 (0.246- 1.946)	6.84051	8	0.553934
	FTD	Simple mode	9	-0.769486	1.15443	0.523811	0.463 (0.048- 4.451)	NA	NA	NA
	FTD	Weighted mode	9	-0.631022	1.06112	0.568496	0.532 (0.066- 4.258)	NA	NA	NA
	FTD	Outlier-corrected	9	NA	NA	NA	NA ( NA- NA)	NA	NA	NA
Catenibacterium	FTD	MR Egger	4	5.68252	7.50275	0.527886	293.688 (0.000-7.150777e+08)	1.4394	2	0.486897	-0.795221	0.963444	0.49593
	FTD	Weighted median	4	-0.689896	0.742966	0.353112	0.502 (0.117-2.152000e+00)	NA	NA	NA
	FTD	Inverse variance weighted	4	-0.490446	0.598811	0.412768	0.612 (0.189-1.980000e+00)	2.12068	3	0.547741
	FTD	Simple mode	4	-0.890135	1.02035	0.447203	0.411 (0.056-3.034000e+00)	NA	NA	NA
	FTD	Weighted mode	4	-0.849436	0.995223	0.456105	0.428 (0.061-3.008000e+00)	NA	NA	NA
	FTD	Outlier-corrected	4	NA	NA	NA	NA ( NA- NA)	NA	NA	NA
ChristensenellaceaeR	FTD	MR Egger	8	-2.02124	4.03869	0.634569	0.132 (0.000-363.068)	8.27434	6	0.218686	0.19925	0.299287	0.530319
	FTD	Weighted median	8	-0.716285	1.3291	0.589938	0.489 (0.036- 6.611)	NA	NA	NA
	FTD	Inverse variance weighted	8	0.557559	1.09673	0.611186	1.746 (0.204- 14.987)	8.88557	7	0.260977
	FTD	Simple mode	8	-1.58172	1.98018	0.450667	0.206 (0.004- 9.968)	NA	NA	NA
	FTD	Weighted mode	8	-1.0349	1.93677	0.609648	0.355 (0.008- 15.818)	NA	NA	NA
	FTD	Outlier-corrected	8	NA	NA	NA	NA ( NA- NA)	NA	NA	NA
Clostridiumsensustricto1	FTD	MR Egger	6	-3.33038	2.1672	0.199172	0.036 (0.001-2.503)	1.53658	4	0.820143	0.23072	0.209956	0.33351
	FTD	Weighted median	6	-1.40121	1.0041	0.162869	0.246 (0.034-1.763)	NA	NA	NA
	FTD	Inverse variance weighted	6	-1.11626	0.798206	0.161974	0.328 (0.069-1.566)	2.74416	5	0.739357
	FTD	Simple mode	6	-1.70405	1.50255	0.308178	0.182 (0.010-3.459)	NA	NA	NA
	FTD	Weighted mode	6	-1.85301	1.33753	0.22455	0.157 (0.011-2.157)	NA	NA	NA
	FTD	Outlier-corrected	6	NA	NA	NA	NA ( NA- NA)	NA	NA	NA
Collinsella	FTD	MR Egger	9	1.91182	3.26302	0.576335	6.765 (0.011-4053.543)	2.98604	7	0.88629	-0.154598	0.228433	0.520277
	FTD	Weighted median	9	0.0705841	1.13258	0.950307	1.073 (0.117- 9.879)	NA	NA	NA
	FTD	Inverse variance weighted	9	-0.215881	0.873703	0.80484	0.806 (0.145- 4.466)	3.44407	8	0.903487
	FTD	Simple mode	9	0.256428	1.67242	0.881937	1.292 (0.049- 34.274)	NA	NA	NA
	FTD	Weighted mode	9	0.30078	1.8108	0.872197	1.351 (0.039- 46.991)	NA	NA	NA
	FTD	Outlier-corrected	9	NA	NA	NA	NA ( NA- NA)	NA	NA	NA
Coprobacter	FTD	MR Egger	11	-2.61339	2.55401	0.332905	0.073 (0.000-10.940)	15.3584	9	0.0815513	0.310925	0.270975	0.28079
	FTD	Weighted median	11	-0.523854	0.773046	0.497994	0.592 (0.130- 2.695)	NA	NA	NA
	FTD	Inverse variance weighted	11	0.219286	0.664807	0.741514	1.245 (0.338- 4.583)	17.6051	10	0.0620017
	FTD	Simple mode	11	-1.20434	1.31589	0.381612	0.300 (0.023- 3.954)	NA	NA	NA
	FTD	Weighted mode	11	-1.17609	1.28138	0.380313	0.308 (0.025- 3.802)	NA	NA	NA
	FTD	Outlier-corrected	11	NA	NA	NA	NA ( NA- NA)	NA	NA	NA
Coprococcus1	FTD	MR Egger	12	2.63377	2.11134	0.24066	13.926 (0.222-873.054)	14.6381	10	0.145822	-0.194819	0.155405	0.238496
	FTD	Weighted median	12	1.78351	0.989326	0.0714277	5.951 (0.856- 41.371)	NA	NA	NA
	FTD	Inverse variance weighted	12	0.203129	0.857176	0.812677	1.225 (0.228- 6.574)	16.9386	11	0.109704
	FTD	Simple mode	12	2.16004	1.64723	0.216463	8.671 (0.344-218.898)	NA	NA	NA
	FTD	Weighted mode	12	2.09519	1.36819	0.153919	8.127 (0.556-118.729)	NA	NA	NA
	FTD	Outlier-corrected	12	NA	NA	NA	NA ( NA- NA)	NA	NA	NA
Coprococcus2	FTD	MR Egger	8	7.68195	10.373	0.486913	2168.849 (0.000-1.465315e+12)	17.0714	6	0.00902431	-0.491484	0.740305	0.531426
	FTD	Weighted median	8	-1.25491	1.20467	0.297547	0.285 (0.027-3.023000e+00)	NA	NA	NA
	FTD	Inverse variance weighted	8	0.849686	1.24724	0.495712	2.339 (0.203-2.695800e+01)	18.3255	7	0.0105847
	FTD	Simple mode	8	-1.98433	1.76377	0.29766	0.137 (0.004-4.361000e+00)	NA	NA	NA
	FTD	Weighted mode	8	-1.90467	1.65218	0.286827	0.149 (0.006-3.795000e+00)	NA	NA	NA
	FTD	Outlier-corrected	8	NA	NA	NA	NA ( NA- NA)	NA	NA	NA
Coprococcus3	FTD	MR Egger	8	1.4246	5.45982	0.802875	4.156 (0.000-184580.977)	4.73483	6	0.578245	-0.18275	0.316134	0.58424
	FTD	Weighted median	8	-1.6158	1.22283	0.186382	0.199 (0.018- 2.184)	NA	NA	NA
	FTD	Inverse variance weighted	8	-1.68351	0.94942	0.0761961	0.186 (0.029- 1.194)	5.069	7	0.651543
	FTD	Simple mode	8	-1.6715	1.74274	0.369444	0.188 (0.006- 5.722)	NA	NA	NA
	FTD	Weighted mode	8	-1.6715	1.65929	0.347305	0.188 (0.007- 4.858)	NA	NA	NA
	FTD	Outlier-corrected	8	NA	NA	NA	NA ( NA- NA)	NA	NA	NA
DefluviitaleaceaeUCG011	FTD	MR Egger	9	0.390418	2.5904	0.88445	1.478 (0.009-236.893)	8.65923	7	0.278056	-0.0959915	0.258636	0.721507
	FTD	Weighted median	9	-0.0455054	0.927678	0.960877	0.956 (0.155- 5.887)	NA	NA	NA
	FTD	Inverse variance weighted	9	-0.533568	0.676084	0.429993	0.587 (0.156- 2.207)	8.82963	8	0.356871
	FTD	Simple mode	9	0.373062	1.46917	0.805956	1.452 (0.082- 25.859)	NA	NA	NA
	FTD	Weighted mode	9	-0.0408751	1.41072	0.977595	0.960 (0.060- 15.243)	NA	NA	NA
	FTD	Outlier-corrected	9	NA	NA	NA	NA ( NA- NA)	NA	NA	NA
Desulfovibrio	FTD	MR Egger	10	1.92033	2.12297	0.392128	6.823 (0.106-437.619)	10.246	8	0.24818	-0.0632436	0.207335	0.768128
	FTD	Weighted median	10	1.22744	0.854776	0.151008	3.412 (0.639- 18.225)	NA	NA	NA
	FTD	Inverse variance weighted	10	1.31114	0.682749	0.0548088	3.710 (0.973- 14.145)	10.3652	9	0.321736
	FTD	Simple mode	10	0.960716	1.42551	0.51728	2.614 (0.160- 42.722)	NA	NA	NA
	FTD	Weighted mode	10	0.904342	1.23724	0.483411	2.470 (0.219- 27.920)	NA	NA	NA
	FTD	Outlier-corrected	10	NA	NA	NA	NA ( NA- NA)	NA	NA	NA
Dialister	FTD	MR Egger	11	1.82251	2.79891	0.531222	6.187 (0.026-1492.736)	5.68555	9	0.770931	-0.169055	0.205361	0.431663
	FTD	Weighted median	11	-0.381338	0.9222	0.679234	0.683 (0.112- 4.163)	NA	NA	NA
	FTD	Inverse variance weighted	11	-0.413547	0.675061	0.540137	0.661 (0.176- 2.483)	6.36321	10	0.783881
	FTD	Simple mode	11	-1.31613	1.49549	0.399479	0.268 (0.014- 5.028)	NA	NA	NA
	FTD	Weighted mode	11	-0.909938	1.53093	0.56547	0.403 (0.020- 8.091)	NA	NA	NA
	FTD	Outlier-corrected	11	NA	NA	NA	NA ( NA- NA)	NA	NA	NA
Dorea	FTD	MR Egger	10	-0.57947	2.38721	0.814315	0.560 (0.005-60.308)	5.88731	8	0.659853	0.047848	0.157391	0.76888
	FTD	Weighted median	10	0.386554	1.172	0.741533	1.472 (0.148-14.639)	NA	NA	NA
	FTD	Inverse variance weighted	10	0.097428	0.860866	0.909892	1.102 (0.204- 5.958)	5.97973	9	0.741945
	FTD	Simple mode	10	0.899265	1.77525	0.624642	2.458 (0.076-79.738)	NA	NA	NA
	FTD	Weighted mode	10	0.692304	1.58012	0.671617	1.998 (0.090-44.227)	NA	NA	NA
	FTD	Outlier-corrected	10	NA	NA	NA	NA ( NA- NA)	NA	NA	NA
Eggerthella	FTD	MR Egger	9	2.44926	2.19839	0.302016	11.580 (0.156-860.997)	5.4497	7	0.605258	-0.293353	0.241155	0.263235
	FTD	Weighted median	9	-0.529801	0.649896	0.414952	0.589 (0.165- 2.104)	NA	NA	NA
	FTD	Inverse variance weighted	9	-0.157995	0.488921	0.746582	0.854 (0.327- 2.226)	6.92945	8	0.544264
	FTD	Simple mode	9	-0.658304	1.04158	0.545006	0.518 (0.067- 3.988)	NA	NA	NA
	FTD	Weighted mode	9	-0.568847	1.03106	0.596217	0.566 (0.075- 4.272)	NA	NA	NA
	FTD	Outlier-corrected	9	NA	NA	NA	NA ( NA- NA)	NA	NA	NA
Eisenbergiella	FTD	MR Egger	11	0.510629	3.55501	0.888952	1.666 (0.002-1769.482)	9.93041	9	0.356148	-0.0621684	0.371418	0.870771
	FTD	Weighted median	11	-0.0746139	0.657428	0.909639	0.928 (0.256- 3.367)	NA	NA	NA
	FTD	Inverse variance weighted	11	-0.0789287	0.458355	0.86328	0.924 (0.376- 2.269)	9.96132	10	0.443893
	FTD	Simple mode	11	-0.505627	1.19718	0.681707	0.603 (0.058- 6.302)	NA	NA	NA
	FTD	Weighted mode	11	-0.541205	1.20894	0.663934	0.582 (0.054- 6.223)	NA	NA	NA
	FTD	Outlier-corrected	11	NA	NA	NA	NA ( NA- NA)	NA	NA	NA
Enterorhabdus	FTD	MR Egger	6	-0.144311	1.9418	0.944325	0.866 (0.019-38.924)	2.44498	4	0.654514	0.0738014	0.251392	0.783688
	FTD	Weighted median	6	0.066205	0.934419	0.943516	1.068 (0.171- 6.670)	NA	NA	NA
	FTD	Inverse variance weighted	6	0.383318	0.735108	0.602057	1.467 (0.347- 6.197)	2.53116	5	0.771795
	FTD	Simple mode	6	0.0222094	1.34448	0.987459	1.022 (0.073-14.259)	NA	NA	NA
	FTD	Weighted mode	6	-0.135696	1.22458	0.916078	0.873 (0.079- 9.626)	NA	NA	NA
	FTD	Outlier-corrected	6	NA	NA	NA	NA ( NA- NA)	NA	NA	NA
Erysipelatoclostridium	FTD	MR Egger	15	2.32023	2.00987	0.269111	10.178 (0.198-522.994)	13.153	13	0.436066	-0.2176	0.161166	0.200003
	FTD	Weighted median	15	-1.0572	0.730201	0.147666	0.347 (0.083- 1.454)	NA	NA	NA
	FTD	Inverse variance weighted	15	-0.30364	0.527582	0.564932	0.738 (0.262- 2.076)	14.9974	14	0.378335
	FTD	Simple mode	15	-1.44184	1.21543	0.255257	0.236 (0.022- 2.561)	NA	NA	NA
	FTD	Weighted mode	15	-1.37361	1.23692	0.285489	0.253 (0.022- 2.860)	NA	NA	NA
	FTD	Outlier-corrected	15	NA	NA	NA	NA ( NA- NA)	NA	NA	NA
ErysipelotrichaceaeUCG003	FTD	MR Egger	16	-1.1653	1.59714	0.477654	0.312 (0.014- 7.136)	12.861	14	0.537495	0.183987	0.138855	0.206382
	FTD	Weighted median	16	0.473785	0.818713	0.562796	1.606 (0.323- 7.992)	NA	NA	NA
	FTD	Inverse variance weighted	16	0.805425	0.582033	0.166416	2.238 (0.715- 7.002)	14.6167	15	0.479362
	FTD	Simple mode	16	2.65444	1.70335	0.139991	14.217 (0.505-400.615)	NA	NA	NA
	FTD	Weighted mode	16	2.51382	1.59826	0.136606	12.352 (0.539-283.273)	NA	NA	NA
	FTD	Outlier-corrected	16	NA	NA	NA	NA ( NA- NA)	NA	NA	NA
Escherichia	FTD	MR Egger	10	-2.01132	2.34226	0.415487	0.134 (0.001-13.191)	5.22088	8	0.733728	0.0794311	0.17393	0.660042
	FTD	Weighted median	10	-1.2303	1.0074	0.221985	0.292 (0.041- 2.105)	NA	NA	NA
	FTD	Inverse variance weighted	10	-0.997372	0.746136	0.181315	0.369 (0.085- 1.592)	5.42944	9	0.795382
	FTD	Simple mode	10	-1.40696	1.50323	0.373727	0.245 (0.013- 4.662)	NA	NA	NA
	FTD	Weighted mode	10	-1.40696	1.49732	0.371927	0.245 (0.013- 4.608)	NA	NA	NA
	FTD	Outlier-corrected	10	NA	NA	NA	NA ( NA- NA)	NA	NA	NA
Faecalibacterium	FTD	MR Egger	10	0.322664	1.64376	0.849273	1.381 (0.055-34.620)	13.1638	8	0.106338	-0.0325375	0.170366	0.853294
	FTD	Weighted median	10	0.464658	0.973419	0.633116	1.591 (0.236-10.725)	NA	NA	NA
	FTD	Inverse variance weighted	10	0.0529596	0.79496	0.946885	1.054 (0.222- 5.008)	13.2238	9	0.152739
	FTD	Simple mode	10	1.14779	1.28575	0.395258	3.151 (0.254-39.168)	NA	NA	NA
	FTD	Weighted mode	10	0.623762	0.96323	0.53343	1.866 (0.282-12.326)	NA	NA	NA
	FTD	Outlier-corrected	10	NA	NA	NA	NA ( NA- NA)	NA	NA	NA
FamilyXIIIAD3011group	FTD	MR Egger	13	0.132087	3.31464	0.968927	1.141 (0.002-756.556)	11.8631	11	0.374022	0.0288994	0.26719	0.915816
	FTD	Weighted median	13	-0.127737	0.990878	0.897427	0.880 (0.126- 6.137)	NA	NA	NA
	FTD	Inverse variance weighted	13	0.482589	0.670938	0.471972	1.620 (0.435- 6.035)	11.8757	12	0.455713
	FTD	Simple mode	13	-1.22483	1.75049	0.49745	0.294 (0.010- 9.080)	NA	NA	NA
	FTD	Weighted mode	13	-0.880968	1.56975	0.584979	0.414 (0.019- 8.987)	NA	NA	NA
	FTD	Outlier-corrected	13	NA	NA	NA	NA ( NA- NA)	NA	NA	NA
FamilyXIIIUCG001	FTD	MR Egger	8	-0.31972	3.16005	0.922707	0.726 (0.001-355.659)	10.0633	6	0.12201	-0.0640228	0.26461	0.816875
	FTD	Weighted median	8	-1.12536	1.12358	0.316542	0.325 (0.036- 2.935)	NA	NA	NA
	FTD	Inverse variance weighted	8	-1.04357	0.946687	0.270313	0.352 (0.055- 2.252)	10.1615	7	0.179603
	FTD	Simple mode	8	-1.22999	1.81213	0.519095	0.292 (0.008- 10.194)	NA	NA	NA
	FTD	Weighted mode	8	-1.1608	1.724	0.522346	0.313 (0.011- 9.191)	NA	NA	NA
	FTD	Outlier-corrected	8	NA	NA	NA	NA ( NA- NA)	NA	NA	NA
Flavonifractor	FTD	MR Egger	5	9.12177	3.24788	0.0673746	9152.391 (15.736-5323347.259)	0.471107	3	0.925192	-0.624569	0.275072	0.107869
	FTD	Weighted median	5	1.03237	1.26475	0.41435	2.808 ( 0.235- 33.491)	NA	NA	NA
	FTD	Inverse variance weighted	5	2.01519	1.02893	0.0501671	7.502 ( 0.998- 56.368)	5.62658	4	0.228825
	FTD	Simple mode	5	0.188933	1.98071	0.928596	1.208 ( 0.025- 58.623)	NA	NA	NA
	FTD	Weighted mode	5	0.188933	1.98681	0.928814	1.208 ( 0.025- 59.328)	NA	NA	NA
	FTD	Outlier-corrected	5	NA	NA	NA	NA ( NA- NA)	NA	NA	NA
Fusicatenibacter	FTD	MR Egger	18	-1.50297	3.18091	0.642951	0.222 (0.000-113.477)	27.3976	16	0.03727	0.0464795	0.213294	0.830252
	FTD	Weighted median	18	-0.844377	0.915669	0.356455	0.430 (0.071- 2.587)	NA	NA	NA
	FTD	Inverse variance weighted	18	-0.834458	0.81673	0.30692	0.434 (0.088- 2.152)	27.4789	17	0.0514078
	FTD	Simple mode	18	-0.438613	1.53072	0.777927	0.645 (0.032- 12.956)	NA	NA	NA
	FTD	Weighted mode	18	-0.899425	1.47444	0.549922	0.407 (0.023- 7.319)	NA	NA	NA
	FTD	Outlier-corrected	18	NA	NA	NA	NA ( NA- NA)	NA	NA	NA
Gordonibacter	FTD	MR Egger	11	-2.2223	2.12406	0.322728	0.108 (0.002-6.965)	16.0723	9	0.0653863	0.331715	0.317417	0.323258
	FTD	Weighted median	11	-0.528512	0.539604	0.32736	0.589 (0.205-1.697)	NA	NA	NA
	FTD	Inverse variance weighted	11	-0.0654415	0.504247	0.89674	0.937 (0.349-2.517)	18.0227	10	0.0545828
	FTD	Simple mode	11	-0.704231	0.97154	0.485152	0.494 (0.074-3.320)	NA	NA	NA
	FTD	Weighted mode	11	-0.789909	0.881254	0.391135	0.454 (0.081-2.553)	NA	NA	NA
	FTD	Outlier-corrected	11	NA	NA	NA	NA ( NA- NA)	NA	NA	NA
Haemophilus	FTD	MR Egger	9	-0.150903	1.24234	0.906735	0.860 (0.075-9.817)	5.93751	7	0.547065	-0.0603026	0.146084	0.692107
	FTD	Weighted median	9	-0.865621	0.755882	0.252135	0.421 (0.096-1.851)	NA	NA	NA
	FTD	Inverse variance weighted	9	-0.609373	0.556663	0.273654	0.544 (0.183-1.619)	6.10791	8	0.635146
	FTD	Simple mode	9	-1.44275	1.04616	0.20519	0.236 (0.030-1.836)	NA	NA	NA
	FTD	Weighted mode	9	-1.01999	0.860484	0.269886	0.361 (0.067-1.948)	NA	NA	NA
	FTD	Outlier-corrected	9	NA	NA	NA	NA ( NA- NA)	NA	NA	NA
Holdemanella	FTD	MR Egger	11	1.65255	1.37892	0.26135	5.220 (0.350-77.884)	8.42461	9	0.491985	-0.116353	0.150068	0.458029
	FTD	Weighted median	11	0.735336	0.649968	0.257911	2.086 (0.584- 7.458)	NA	NA	NA
	FTD	Inverse variance weighted	11	0.650501	0.480723	0.176	1.917 (0.747- 4.917)	9.02576	10	0.529661
	FTD	Simple mode	11	0.772707	1.05709	0.481572	2.166 (0.273-17.195)	NA	NA	NA
	FTD	Weighted mode	11	1.01078	0.885993	0.280518	2.748 (0.484-15.601)	NA	NA	NA
	FTD	Outlier-corrected	11	NA	NA	NA	NA ( NA- NA)	NA	NA	NA
Holdemania	FTD	MR Egger	14	-1.97993	1.53509	0.221432	0.138 (0.007-2.798)	8.68227	12	0.729802	0.188367	0.147655	0.226195
	FTD	Weighted median	14	-0.345584	0.686221	0.614539	0.708 (0.184-2.717)	NA	NA	NA
	FTD	Inverse variance weighted	14	-0.136621	0.518407	0.792135	0.872 (0.316-2.410)	10.3097	13	0.66843
	FTD	Simple mode	14	-0.428588	1.14542	0.714306	0.651 (0.069-6.150)	NA	NA	NA
	FTD	Weighted mode	14	-0.496523	0.989768	0.624297	0.609 (0.087-4.235)	NA	NA	NA
	FTD	Outlier-corrected	14	NA	NA	NA	NA ( NA- NA)	NA	NA	NA
Howardella	FTD	MR Egger	9	-0.178897	1.54538	0.911092	0.836 (0.040-17.289)	5.25327	7	0.629085	-0.0235223	0.239808	0.924612
	FTD	Weighted median	9	-0.668721	0.509267	0.189148	0.512 (0.189- 1.390)	NA	NA	NA
	FTD	Inverse variance weighted	9	-0.325597	0.389063	0.402662	0.722 (0.337- 1.548)	5.2629	8	0.729143
	FTD	Simple mode	9	-0.666315	0.802678	0.430547	0.514 (0.107- 2.477)	NA	NA	NA
	FTD	Weighted mode	9	-0.761715	0.679636	0.294901	0.467 (0.123- 1.769)	NA	NA	NA
	FTD	Outlier-corrected	9	NA	NA	NA	NA ( NA- NA)	NA	NA	NA
Hungatella	FTD	MR Egger	5	-0.6257	4.08033	0.88786	0.535 (0.000-1590.414)	3.8577	3	0.277246	-0.0338599	0.528436	0.952941
	FTD	Weighted median	5	-0.627681	0.802597	0.434178	0.534 (0.111- 2.574)	NA	NA	NA
	FTD	Inverse variance weighted	5	-0.883576	0.592902	0.136157	0.413 (0.129- 1.321)	3.86298	4	0.424868
	FTD	Simple mode	5	-0.92545	1.20345	0.484786	0.396 (0.037- 4.193)	NA	NA	NA
	FTD	Weighted mode	5	-0.731319	1.21286	0.579046	0.481 (0.045- 5.186)	NA	NA	NA
	FTD	Outlier-corrected	5	NA	NA	NA	NA ( NA- NA)	NA	NA	NA
Intestinibacter	FTD	MR Egger	15	-2.3505	1.83867	0.223471	0.095 (0.003- 3.502)	9.91136	13	0.701166	0.204969	0.146721	0.185804
	FTD	Weighted median	15	-0.122327	0.767951	0.87344	0.885 (0.196- 3.986)	NA	NA	NA
	FTD	Inverse variance weighted	15	0.094067	0.5645	0.867655	1.099 (0.363- 3.322)	11.863	14	0.617306
	FTD	Simple mode	15	-0.114036	1.26897	0.929667	0.892 (0.074-10.731)	NA	NA	NA
	FTD	Weighted mode	15	-0.322289	1.19242	0.790886	0.724 (0.070- 7.500)	NA	NA	NA
	FTD	Outlier-corrected	15	NA	NA	NA	NA ( NA- NA)	NA	NA	NA
Intestinimonas	FTD	MR Egger	16	-1.80243	1.69738	0.306263	0.165 (0.006-4.593)	17.4266	14	0.234155	0.134142	0.145012	0.370615
	FTD	Weighted median	16	-0.466626	0.784627	0.552037	0.627 (0.135-2.919)	NA	NA	NA
	FTD	Inverse variance weighted	16	-0.335829	0.603291	0.577758	0.715 (0.219-2.332)	18.4918	15	0.237694
	FTD	Simple mode	16	-1.76757	1.51572	0.261759	0.171 (0.009-3.331)	NA	NA	NA
	FTD	Weighted mode	16	-0.95225	1.29297	0.4728	0.386 (0.031-4.865)	NA	NA	NA
	FTD	Outlier-corrected	16	NA	NA	NA	NA ( NA- NA)	NA	NA	NA
Lachnoclostridium	FTD	MR Egger	13	-1.55812	2.47537	0.541908	0.211 (0.002-26.940)	5.72921	11	0.890808	0.0823047	0.165927	0.629635
	FTD	Weighted median	13	-0.388273	0.971477	0.689397	0.678 (0.101- 4.553)	NA	NA	NA
	FTD	Inverse variance weighted	13	-0.384522	0.727733	0.597233	0.681 (0.164- 2.834)	5.97525	12	0.917324
	FTD	Simple mode	13	-1.05408	1.56071	0.512236	0.349 (0.016- 7.425)	NA	NA	NA
	FTD	Weighted mode	13	-0.560976	1.41002	0.697728	0.571 (0.036- 9.049)	NA	NA	NA
	FTD	Outlier-corrected	13	NA	NA	NA	NA ( NA- NA)	NA	NA	NA
Lachnospira	FTD	MR Egger	6	2.41651	8.37462	0.78726	11.207 (0.000-1.506943e+08)	6.31345	4	0.17693	-0.106298	0.499023	0.841733
	FTD	Weighted median	6	1.03778	1.38224	0.452773	2.823 (0.188-4.239200e+01)	NA	NA	NA
	FTD	Inverse variance weighted	6	0.658315	1.27407	0.605363	1.932 (0.159-2.346400e+01)	6.38507	5	0.270532
	FTD	Simple mode	6	1.5925	2.46453	0.546655	4.916 (0.039-6.158360e+02)	NA	NA	NA
	FTD	Weighted mode	6	1.63283	2.50676	0.543554	5.118 (0.038-6.965060e+02)	NA	NA	NA
	FTD	Outlier-corrected	6	NA	NA	NA	NA ( NA- NA)	NA	NA	NA
LachnospiraceaeFCS020group	FTD	MR Egger	12	-1.16694	1.7926	0.529735	0.311 (0.009-10.449)	10.6549	10	0.385031	0.113962	0.132194	0.408838
	FTD	Weighted median	12	0.154488	0.912414	0.865547	1.167 (0.195- 6.978)	NA	NA	NA
	FTD	Inverse variance weighted	12	0.266661	0.661484	0.686856	1.306 (0.357- 4.774)	11.4467	11	0.406631
	FTD	Simple mode	12	0.102202	1.46196	0.945522	1.108 (0.063-19.446)	NA	NA	NA
	FTD	Weighted mode	12	0.102202	1.31372	0.939387	1.108 (0.084-14.543)	NA	NA	NA
	FTD	Outlier-corrected	12	NA	NA	NA	NA ( NA- NA)	NA	NA	NA
LachnospiraceaeNC2004group	FTD	MR Egger	9	2.34239	2.17567	0.317346	10.406 (0.146-740.042)	1.78031	7	0.970994	-0.227859	0.250531	0.393321
	FTD	Weighted median	9	0.668678	0.658698	0.310034	1.952 (0.537- 7.097)	NA	NA	NA
	FTD	Inverse variance weighted	9	0.424502	0.535591	0.42802	1.529 (0.535- 4.368)	2.6075	8	0.956529
	FTD	Simple mode	9	0.76525	1.02809	0.477961	2.150 (0.287- 16.124)	NA	NA	NA
	FTD	Weighted mode	9	0.862846	1.02856	0.425886	2.370 (0.316- 17.793)	NA	NA	NA
	FTD	Outlier-corrected	9	NA	NA	NA	NA ( NA- NA)	NA	NA	NA
LachnospiraceaeND3007group	FTD	MR Egger	3	-31.4136	25.5803	0.435069	0.000 (0.000-1.354188e+08)	0.061434	1	0.804244	1.90282	1.50323	0.425654
	FTD	Weighted median	3	1.45538	1.93309	0.451522	4.286 (0.097-1.894710e+02)	NA	NA	NA
	FTD	Inverse variance weighted	3	0.909558	1.51506	0.548278	2.483 (0.127-4.838000e+01)	1.66372	2	0.435238
	FTD	Simple mode	3	1.95071	2.28828	0.483746	7.034 (0.079-6.237390e+02)	NA	NA	NA
	FTD	Weighted mode	3	1.97902	2.31529	0.482734	7.236 (0.077-6.765450e+02)	NA	NA	NA
LachnospiraceaeNK4A136group	FTD	MR Egger	15	-0.263357	1.16204	0.824234	0.768 (0.079- 7.495)	9.11324	13	0.764338	0.0306121	0.0859007	0.727283
	FTD	Weighted median	15	-0.161822	0.852726	0.849489	0.851 (0.160- 4.525)	NA	NA	NA
	FTD	Inverse variance weighted	15	0.0958644	0.578148	0.868304	1.101 (0.354- 3.418)	9.24024	14	0.81536
	FTD	Simple mode	15	0.0413891	1.20526	0.973091	1.042 (0.098-11.064)	NA	NA	NA
	FTD	Weighted mode	15	-0.166379	0.946141	0.86293	0.847 (0.133- 5.409)	NA	NA	NA
	FTD	Outlier-corrected	15	NA	NA	NA	NA ( NA- NA)	NA	NA	NA
LachnospiraceaeUCG001	FTD	MR Egger	13	0.59393	2.58155	0.822262	1.811 (0.011-285.367)	13.5378	11	0.25963	-0.124324	0.235017	0.607315
	FTD	Weighted median	13	0.0031322	0.772975	0.996767	1.003 (0.220- 4.564)	NA	NA	NA
	FTD	Inverse variance weighted	13	-0.734955	0.576797	0.202593	0.480 (0.155- 1.485)	13.8822	12	0.308293
	FTD	Simple mode	13	0.480765	1.46066	0.747721	1.617 (0.092- 28.322)	NA	NA	NA
	FTD	Weighted mode	13	0.608335	1.22734	0.629091	1.837 (0.166- 20.367)	NA	NA	NA
	FTD	Outlier-corrected	13	NA	NA	NA	NA ( NA- NA)	NA	NA	NA
LachnospiraceaeUCG004	FTD	MR Egger	12	-2.32541	3.18109	0.481549	0.098 (0.000-49.875)	11.0877	10	0.350723	0.150885	0.20409	0.476718
	FTD	Weighted median	12	-0.270232	0.996443	0.786239	0.763 (0.108- 5.381)	NA	NA	NA
	FTD	Inverse variance weighted	12	-0.0425836	0.748791	0.954649	0.958 (0.221- 4.158)	11.6938	11	0.387096
	FTD	Simple mode	12	-0.228296	1.53801	0.884685	0.796 (0.039-16.219)	NA	NA	NA
	FTD	Weighted mode	12	-0.228296	1.44017	0.87692	0.796 (0.047-13.389)	NA	NA	NA
	FTD	Outlier-corrected	12	NA	NA	NA	NA ( NA- NA)	NA	NA	NA
LachnospiraceaeUCG008	FTD	MR Egger	10	0.251415	2.57931	0.924748	1.286 (0.008-201.716)	3.08293	8	0.929046	0.00119125	0.268008	0.996562
	FTD	Weighted median	10	-0.0798683	0.636701	0.900175	0.923 (0.265- 3.216)	NA	NA	NA
	FTD	Inverse variance weighted	10	0.262655	0.508904	0.605772	1.300 (0.480- 3.526)	3.08295	9	0.960915
	FTD	Simple mode	10	-0.102921	0.988727	0.919377	0.902 (0.130- 6.265)	NA	NA	NA
	FTD	Weighted mode	10	-0.102921	1.02795	0.922441	0.902 (0.120- 6.766)	NA	NA	NA
	FTD	Outlier-corrected	10	NA	NA	NA	NA ( NA- NA)	NA	NA	NA
LachnospiraceaeUCG010	FTD	MR Egger	10	2.72063	2.35581	0.281474	15.190 (0.150-1537.652)	2.77159	8	0.947863	-0.168968	0.179416	0.373877
	FTD	Weighted median	10	0.77982	0.950862	0.412148	2.181 (0.338- 14.062)	NA	NA	NA
	FTD	Inverse variance weighted	10	0.621556	0.762855	0.4152	1.862 (0.417- 8.304)	3.65852	9	0.932418
	FTD	Simple mode	10	0.791296	1.43791	0.5955	2.206 (0.132- 36.952)	NA	NA	NA
	FTD	Weighted mode	10	0.791296	1.42651	0.59261	2.206 (0.135- 36.135)	NA	NA	NA
	FTD	Outlier-corrected	10	NA	NA	NA	NA ( NA- NA)	NA	NA	NA
Lactobacillus	FTD	MR Egger	8	-0.0804845	1.3244	0.953516	0.923 (0.069-12.371)	3.27772	6	0.77327	-0.0847013	0.153674	0.60142
	FTD	Weighted median	8	-0.396995	0.670544	0.553818	0.672 (0.181- 2.502)	NA	NA	NA
	FTD	Inverse variance weighted	8	-0.752757	0.516091	0.144683	0.471 (0.171- 1.295)	3.58151	7	0.826518
	FTD	Simple mode	8	-0.494442	0.97878	0.628959	0.610 (0.090- 4.154)	NA	NA	NA
	FTD	Weighted mode	8	-0.37719	0.920042	0.694084	0.686 (0.113- 4.162)	NA	NA	NA
	FTD	Outlier-corrected	8	NA	NA	NA	NA ( NA- NA)	NA	NA	NA
Lactococcus	FTD	MR Egger	8	1.08293	2.14765	0.632069	2.953 (0.044-198.804)	5.50893	6	0.480379	-0.131391	0.294822	0.671473
	FTD	Weighted median	8	0.0807584	0.618312	0.896083	1.084 (0.323- 3.642)	NA	NA	NA
	FTD	Inverse variance weighted	8	0.148915	0.46901	0.750857	1.161 (0.463- 2.910)	5.70754	7	0.574283
	FTD	Simple mode	8	-0.2186	0.95825	0.82607	0.804 (0.123- 5.257)	NA	NA	NA
	FTD	Weighted mode	8	-0.00405264	0.886642	0.996481	0.996 (0.175- 5.662)	NA	NA	NA
	FTD	Outlier-corrected	8	NA	NA	NA	NA ( NA- NA)	NA	NA	NA
Marvinbryantia	FTD	MR Egger	10	0.222725	3.58735	0.952017	1.249 (0.001-1413.648)	12.7173	8	0.121954	0.0339827	0.308418	0.914978
	FTD	Weighted median	10	0.826312	1.02925	0.422074	2.285 (0.304- 17.178)	NA	NA	NA
	FTD	Inverse variance weighted	10	0.604913	0.863527	0.483606	1.831 (0.337- 9.949)	12.7366	9	0.174891
	FTD	Simple mode	10	1.2161	1.60276	0.467405	3.374 (0.146- 78.063)	NA	NA	NA
	FTD	Weighted mode	10	1.06511	1.63669	0.531457	2.901 (0.117- 71.738)	NA	NA	NA
	FTD	Outlier-corrected	10	NA	NA	NA	NA ( NA- NA)	NA	NA	NA
Methanobrevibacter	FTD	MR Egger	6	0.41186	2.54256	0.87917	1.510 (0.010-220.365)	6.18904	4	0.185468	-0.0310296	0.362444	0.935889
	FTD	Weighted median	6	-0.117817	0.773739	0.878974	0.889 (0.195- 4.050)	NA	NA	NA
	FTD	Inverse variance weighted	6	0.201977	0.603513	0.737876	1.224 (0.375- 3.994)	6.20038	5	0.287206
	FTD	Simple mode	6	1.70153	1.22673	0.224078	5.482 (0.495- 60.699)	NA	NA	NA
	FTD	Weighted mode	6	-0.83136	1.2047	0.520849	0.435 (0.041- 4.617)	NA	NA	NA
	FTD	Outlier-corrected	6	NA	NA	NA	NA ( NA- NA)	NA	NA	NA
Odoribacter	FTD	MR Egger	7	1.62583	3.7873	0.685585	5.083 (0.003-8509.528)	9.36321	5	0.0954248	-0.0597374	0.27772	0.838188
	FTD	Weighted median	7	0.563235	1.22564	0.645843	1.756 (0.159- 19.404)	NA	NA	NA
	FTD	Inverse variance weighted	7	0.853423	1.10391	0.439467	2.348 (0.270- 20.432)	9.44985	6	0.149814
	FTD	Simple mode	7	0.481866	1.72519	0.789384	1.619 (0.055- 47.619)	NA	NA	NA
	FTD	Weighted mode	7	0.456014	1.67256	0.794267	1.578 (0.059- 41.856)	NA	NA	NA
	FTD	Outlier-corrected	7	NA	NA	NA	NA ( NA- NA)	NA	NA	NA
Olsenella	FTD	MR Egger	10	-0.585939	1.21539	0.642648	0.557 (0.051-6.027)	2.99714	8	0.934537	0.0170389	0.164964	0.920276
	FTD	Weighted median	10	-0.552688	0.48879	0.25817	0.575 (0.221-1.500)	NA	NA	NA
	FTD	Inverse variance weighted	10	-0.466667	0.379108	0.218338	0.627 (0.298-1.318)	3.00781	9	0.963984
	FTD	Simple mode	10	-0.598345	0.769174	0.456586	0.550 (0.122-2.482)	NA	NA	NA
	FTD	Weighted mode	10	-0.588631	0.636344	0.37909	0.555 (0.159-1.932)	NA	NA	NA
	FTD	Outlier-corrected	10	NA	NA	NA	NA ( NA- NA)	NA	NA	NA
Oscillibacter	FTD	MR Egger	13	3.20807	2.45618	0.218162	24.731 (0.201-3047.820)	17.361	11	0.0976423	-0.353841	0.230286	0.152659
	FTD	Weighted median	13	-0.209858	0.812317	0.79614	0.811 (0.165- 3.984)	NA	NA	NA
	FTD	Inverse variance weighted	13	-0.433643	0.680141	0.523748	0.648 (0.171- 2.458)	21.0871	12	0.0491188
	FTD	Simple mode	13	-1.85987	1.66328	0.285371	0.156 (0.006- 4.056)	NA	NA	NA
	FTD	Weighted mode	13	-0.404744	1.54358	0.797605	0.667 (0.032- 13.745)	NA	NA	NA
	FTD	Outlier-corrected	13	NA	NA	NA	NA ( NA- NA)	NA	NA	NA
Oscillospira	FTD	MR Egger	8	-3.94074	3.58518	0.313828	0.019 (0.000- 21.894)	8.66482	6	0.193324	0.494722	0.345489	0.202126
	FTD	Weighted median	8	1.55014	1.0238	0.129998	4.712 (0.633- 35.051)	NA	NA	NA
	FTD	Inverse variance weighted	8	1.047	0.91055	0.250203	2.849 (0.478- 16.974)	11.626	7	0.113549
	FTD	Simple mode	8	2.67598	1.65586	0.150113	14.527 (0.566-372.956)	NA	NA	NA
	FTD	Weighted mode	8	2.62033	1.65047	0.156393	13.740 (0.541-349.059)	NA	NA	NA
	FTD	Outlier-corrected	8	NA	NA	NA	NA ( NA- NA)	NA	NA	NA
Oxalobacter	FTD	MR Egger	11	0.125284	2.59916	0.962608	1.133 (0.007-184.867)	17.3805	9	0.0430808	0.0638236	0.387295	0.872748
	FTD	Weighted median	11	0.876961	0.575335	0.127444	2.404 (0.778- 7.423)	NA	NA	NA
	FTD	Inverse variance weighted	11	0.543812	0.525132	0.300401	1.723 (0.615- 4.821)	17.4329	10	0.065317
	FTD	Simple mode	11	1.54481	0.834339	0.0938088	4.687 (0.913- 24.049)	NA	NA	NA
	FTD	Weighted mode	11	1.28924	0.896491	0.180955	3.630 (0.626- 21.039)	NA	NA	NA
	FTD	Outlier-corrected	11	NA	NA	NA	NA ( NA- NA)	NA	NA	NA
Parabacteroides	FTD	MR Egger	5	4.79931	11.6526	0.708098	121.427 (0.000-1.007468e+12)	8.62798	3	0.0346687	-0.432728	1.01139	0.697612
	FTD	Weighted median	5	1.2296	1.48745	0.408434	3.420 (0.185-6.311700e+01)	NA	NA	NA
	FTD	Inverse variance weighted	5	-0.121103	1.67579	0.94239	0.886 (0.033-2.365200e+01)	9.15446	4	0.0573526
	FTD	Simple mode	5	1.19851	2.06091	0.592071	3.315 (0.058-1.882750e+02)	NA	NA	NA
	FTD	Weighted mode	5	1.29672	1.87249	0.52672	3.657 (0.093-1.435670e+02)	NA	NA	NA
	FTD	Outlier-corrected	5	NA	NA	NA	NA ( NA- NA)	NA	NA	NA
Paraprevotella	FTD	MR Egger	13	-0.293109	1.76296	0.870969	0.746 (0.024-23.625)	12.2984	11	0.341635	-0.0257719	0.187338	0.893067
	FTD	Weighted median	13	-0.179809	0.598045	0.763672	0.835 (0.259- 2.698)	NA	NA	NA
	FTD	Inverse variance weighted	13	-0.526992	0.447049	0.238468	0.590 (0.246- 1.418)	12.3196	12	0.420367
	FTD	Simple mode	13	-0.116108	1.06042	0.914622	0.890 (0.111- 7.116)	NA	NA	NA
	FTD	Weighted mode	13	-0.0590187	1.01474	0.954577	0.943 (0.129- 6.889)	NA	NA	NA
	FTD	Outlier-corrected	13	NA	NA	NA	NA ( NA- NA)	NA	NA	NA
Parasutterella	FTD	MR Egger	14	-0.495446	1.44478	0.73759	0.609 (0.036-10.343)	8.25952	12	0.764535	0.0623744	0.117823	0.60619
	FTD	Weighted median	14	0.462759	0.739219	0.531307	1.588 (0.373- 6.764)	NA	NA	NA
	FTD	Inverse variance weighted	14	0.217148	0.524883	0.679088	1.243 (0.444- 3.476)	8.53977	13	0.806747
	FTD	Simple mode	14	0.887518	1.193	0.470146	2.429 (0.234-25.173)	NA	NA	NA
	FTD	Weighted mode	14	0.661903	0.935079	0.491531	1.938 (0.310-12.118)	NA	NA	NA
	FTD	Outlier-corrected	14	NA	NA	NA	NA ( NA- NA)	NA	NA	NA
Peptococcus	FTD	MR Egger	12	0.38388	1.61646	0.817078	1.468 (0.062-34.888)	9.17567	10	0.515517	-0.126622	0.211153	0.562066
	FTD	Weighted median	12	-0.560292	0.591501	0.343518	0.571 (0.179- 1.820)	NA	NA	NA
	FTD	Inverse variance weighted	12	-0.552198	0.419851	0.188435	0.576 (0.253- 1.311)	9.53528	11	0.572609
	FTD	Simple mode	12	0.483475	1.09819	0.668284	1.622 (0.188-13.956)	NA	NA	NA
	FTD	Weighted mode	12	0.398117	0.993712	0.69636	1.489 (0.212-10.442)	NA	NA	NA
	FTD	Outlier-corrected	12	NA	NA	NA	NA ( NA- NA)	NA	NA	NA
Phascolarctobacterium	FTD	MR Egger	8	0.301586	3.62662	0.93643	1.352 (0.001-1652.019)	6.52839	6	0.366668	-0.191979	0.313397	0.562639
	FTD	Weighted median	8	-1.48175	0.990715	0.134749	0.227 (0.033- 1.584)	NA	NA	NA
	FTD	Inverse variance weighted	8	-1.86996	0.733683	0.0108117	0.154 (0.037- 0.649)	6.93668	7	0.435502
	FTD	Simple mode	8	-1.53488	1.43356	0.319836	0.215 (0.013- 3.578)	NA	NA	NA
	FTD	Weighted mode	8	-1.44457	1.2689	0.292394	0.236 (0.020- 2.836)	NA	NA	NA
	FTD	Outlier-corrected	8	NA	NA	NA	NA ( NA- NA)	NA	NA	NA
Prevotella7	FTD	MR Egger	11	-5.16551	2.0343	0.031752	0.006 (0.000- 0.308)	8.37941	9	0.496409	0.742853	0.287318	0.0294314
	FTD	Weighted median	11	0.355827	0.541611	0.511194	1.427 (0.494- 4.126)	NA	NA	NA
	FTD	Inverse variance weighted	11	0.00744866	0.45137	0.986834	1.007 (0.416- 2.440)	15.0641	10	0.129744
	FTD	Simple mode	11	1.03488	0.939464	0.296457	2.815 (0.446-17.747)	NA	NA	NA
	FTD	Weighted mode	11	0.982986	1.07339	0.381336	2.672 (0.326-21.907)	NA	NA	NA
	FTD	Outlier-corrected	11	NA	NA	NA	NA ( NA- NA)	NA	NA	NA
Prevotella9	FTD	MR Egger	15	1.9011	1.40674	0.199612	6.693 (0.425-105.458)	11.1277	13	0.60012	-0.257638	0.138363	0.0853503
	FTD	Weighted median	15	-0.251765	0.688886	0.714763	0.777 (0.201- 3.000)	NA	NA	NA
	FTD	Inverse variance weighted	15	-0.558999	0.493296	0.257134	0.572 (0.217- 1.504)	14.5949	14	0.406392
	FTD	Simple mode	15	-2.61979	1.32575	0.0681921	0.073 (0.005- 0.979)	NA	NA	NA
	FTD	Weighted mode	15	0.991893	1.35151	0.475115	2.696 (0.191- 38.125)	NA	NA	NA
	FTD	Outlier-corrected	15	NA	NA	NA	NA ( NA- NA)	NA	NA	NA
RikenellaceaeRC9gutgroup	FTD	MR Egger	11	-2.19105	2.25557	0.356731	0.112 (0.001-9.299)	1.84223	9	0.993724	0.199861	0.312662	0.538604
	FTD	Weighted median	11	-0.669773	0.463454	0.148408	0.512 (0.206-1.269)	NA	NA	NA
	FTD	Inverse variance weighted	11	-0.767828	0.361008	0.0334282	0.464 (0.229-0.942)	2.25083	10	0.994031
	FTD	Simple mode	11	-0.698247	0.714925	0.351767	0.497 (0.123-2.020)	NA	NA	NA
	FTD	Weighted mode	11	-0.720777	0.732615	0.348398	0.486 (0.116-2.044)	NA	NA	NA
	FTD	Outlier-corrected	11	NA	NA	NA	NA ( NA- NA)	NA	NA	NA
Romboutsia	FTD	MR Egger	13	-0.7737	2.67609	0.777869	0.461 (0.002-87.482)	21.811	11	0.025879	0.115346	0.219011	0.608883
	FTD	Weighted median	13	0.194727	0.946367	0.836977	1.215 (0.190- 7.765)	NA	NA	NA
	FTD	Inverse variance weighted	13	0.54951	0.893301	0.538459	1.732 (0.301- 9.978)	22.361	12	0.0336677
	FTD	Simple mode	13	0.0941109	1.55696	0.952796	1.099 (0.052-23.237)	NA	NA	NA
	FTD	Weighted mode	13	-0.00653785	1.41947	0.996401	0.993 (0.062-16.049)	NA	NA	NA
	FTD	Outlier-corrected	13	1.04562	0.812875	0.224747	2.845 (0.578-13.997)	NA	NA	NA
Roseburia	FTD	MR Egger	14	0.944664	2.19957	0.675186	2.572 (0.035-191.677)	11.4425	12	0.491424	0.0101437	0.15737	0.949667
	FTD	Weighted median	14	1.76894	0.995348	0.0755348	5.865 (0.834- 41.257)	NA	NA	NA
	FTD	Inverse variance weighted	14	1.07869	0.717482	0.132726	2.941 (0.721- 12.001)	11.4467	13	0.573453
	FTD	Simple mode	14	1.97605	1.52625	0.217947	7.214 (0.362-143.668)	NA	NA	NA
	FTD	Weighted mode	14	2.12085	1.49051	0.178316	8.338 (0.449-154.817)	NA	NA	NA
	FTD	Outlier-corrected	14	NA	NA	NA	NA ( NA- NA)	NA	NA	NA
Ruminiclostridium5	FTD	MR Egger	11	6.93082	3.40043	0.0719725	1023.329 (1.305-802645.650)	9.45719	9	0.396185	-0.404735	0.214347	0.091596
	FTD	Weighted median	11	1.58811	1.11005	0.152526	4.895 (0.556- 43.113)	NA	NA	NA
	FTD	Inverse variance weighted	11	0.697607	0.914591	0.445611	2.009 (0.335- 12.064)	13.2037	10	0.212505
	FTD	Simple mode	11	2.39391	1.90234	0.236831	10.956 (0.263- 456.001)	NA	NA	NA
	FTD	Weighted mode	11	2.32583	1.736	0.209971	10.235 (0.341- 307.474)	NA	NA	NA
	FTD	Outlier-corrected	11	NA	NA	NA	NA ( NA- NA)	NA	NA	NA
Ruminiclostridium6	FTD	MR Egger	15	-0.110495	1.60468	0.94615	0.895 (0.039-20.794)	14.3158	13	0.351989	-0.00251247	0.138376	0.985789
	FTD	Weighted median	15	-0.273786	0.901046	0.761239	0.760 (0.130- 4.447)	NA	NA	NA
	FTD	Inverse variance weighted	15	-0.137149	0.624502	0.826172	0.872 (0.256- 2.965)	14.3161	14	0.426436
	FTD	Simple mode	15	-0.815792	1.42594	0.576319	0.442 (0.027- 7.236)	NA	NA	NA
	FTD	Weighted mode	15	-0.482859	1.20676	0.6951	0.617 (0.058- 6.569)	NA	NA	NA
	FTD	Outlier-corrected	15	NA	NA	NA	NA ( NA- NA)	NA	NA	NA
Ruminiclostridium9	FTD	MR Egger	8	2.25629	4.52491	0.635784	9.548 (0.001-67854.677)	4.4194	6	0.620114	-0.153672	0.289355	0.614434
	FTD	Weighted median	8	0.756495	1.16527	0.516208	2.131 (0.217- 20.914)	NA	NA	NA
	FTD	Inverse variance weighted	8	-0.0936431	0.946713	0.921207	0.911 (0.142- 5.824)	4.70145	7	0.696343
	FTD	Simple mode	8	1.44053	2.08164	0.511222	4.223 (0.071- 249.770)	NA	NA	NA
	FTD	Weighted mode	8	1.41585	1.93803	0.488769	4.120 (0.092- 183.899)	NA	NA	NA
	FTD	Outlier-corrected	8	NA	NA	NA	NA ( NA- NA)	NA	NA	NA
RuminococcaceaeNK4A214group	FTD	MR Egger	13	2.08707	2.23986	0.371448	8.061 (0.100-650.144)	7.22028	11	0.780974	-0.147118	0.16338	0.387163
	FTD	Weighted median	13	0.432582	0.91879	0.637771	1.541 (0.255- 9.332)	NA	NA	NA
	FTD	Inverse variance weighted	13	0.164851	0.678274	0.80797	1.179 (0.312- 4.456)	8.03112	12	0.782694
	FTD	Simple mode	13	-0.244368	1.5985	0.881039	0.783 (0.034- 17.970)	NA	NA	NA
	FTD	Weighted mode	13	0.365114	1.29225	0.782342	1.441 (0.114- 18.136)	NA	NA	NA
	FTD	Outlier-corrected	13	NA	NA	NA	NA ( NA- NA)	NA	NA	NA
RuminococcaceaeUCG002	FTD	MR Egger	20	-1.51292	1.53343	0.336905	0.220 (0.011- 4.449)	22.4975	18	0.210643	0.176524	0.118826	0.154699
	FTD	Weighted median	20	0.0747813	0.807505	0.926215	1.078 (0.221- 5.246)	NA	NA	NA
	FTD	Inverse variance weighted	20	0.588641	0.610254	0.334753	1.802 (0.545- 5.958)	25.2559	19	0.152292
	FTD	Simple mode	20	-0.266495	1.50756	0.861558	0.766 (0.040-14.707)	NA	NA	NA
	FTD	Weighted mode	20	-0.4325	1.20148	0.722839	0.649 (0.062- 6.837)	NA	NA	NA
	FTD	Outlier-corrected	20	NA	NA	NA	NA ( NA- NA)	NA	NA	NA
RuminococcaceaeUCG003	FTD	MR Egger	12	3.83494	2.35049	0.133826	46.291 (0.462-4637.390)	11.8327	10	0.296411	-0.202403	0.173516	0.270485
	FTD	Weighted median	12	2.30715	0.899831	0.010348	10.046 (1.722- 58.605)	NA	NA	NA
	FTD	Inverse variance weighted	12	1.22286	0.72607	0.0921385	3.397 (0.819- 14.097)	13.4427	11	0.265376
	FTD	Simple mode	12	2.57751	1.37286	0.0872085	13.164 (0.893- 194.089)	NA	NA	NA
	FTD	Weighted mode	12	2.57751	1.28061	0.0692772	13.164 (1.070- 161.986)	NA	NA	NA
	FTD	Outlier-corrected	12	NA	NA	NA	NA ( NA- NA)	NA	NA	NA
RuminococcaceaeUCG004	FTD	MR Egger	11	-0.445562	3.88328	0.911171	0.640 (0.000-1294.224)	12.5942	9	0.181846	0.0437593	0.326249	0.896252
	FTD	Weighted median	11	-0.308226	0.876712	0.725161	0.735 (0.132- 4.096)	NA	NA	NA
	FTD	Inverse variance weighted	11	0.0667106	0.666862	0.920315	1.069 (0.289- 3.950)	12.6193	10	0.24574
	FTD	Simple mode	11	-0.488392	1.72774	0.78319	0.614 (0.021- 18.138)	NA	NA	NA
	FTD	Weighted mode	11	-0.228088	1.52293	0.883925	0.796 (0.040- 15.750)	NA	NA	NA
	FTD	Outlier-corrected	11	NA	NA	NA	NA ( NA- NA)	NA	NA	NA
RuminococcaceaeUCG005	FTD	MR Egger	14	0.125018	1.74309	0.944005	1.133 (0.037- 34.518)	13.3399	12	0.344825	0.0710706	0.146177	0.635586
	FTD	Weighted median	14	1.60128	0.881249	0.0692082	4.959 (0.882- 27.897)	NA	NA	NA
	FTD	Inverse variance weighted	14	0.912974	0.622629	0.142561	2.492 (0.735- 8.443)	13.6027	13	0.402405
	FTD	Simple mode	14	1.93582	1.65191	0.262279	6.930 (0.272-176.541)	NA	NA	NA
	FTD	Weighted mode	14	1.85701	1.32029	0.183024	6.405 (0.482- 85.182)	NA	NA	NA
	FTD	Outlier-corrected	14	NA	NA	NA	NA ( NA- NA)	NA	NA	NA
RuminococcaceaeUCG009	FTD	MR Egger	11	2.52055	1.97695	0.234249	12.435 (0.258-599.059)	8.77071	9	0.458704	-0.246193	0.194125	0.236542
	FTD	Weighted median	11	-0.179286	0.709976	0.800636	0.836 (0.208- 3.361)	NA	NA	NA
	FTD	Inverse variance weighted	11	0.100056	0.525095	0.848879	1.105 (0.395- 3.093)	10.3791	10	0.407888
	FTD	Simple mode	11	-0.325625	1.20619	0.792679	0.722 (0.068- 7.679)	NA	NA	NA
	FTD	Weighted mode	11	-0.279755	1.11101	0.806293	0.756 (0.086- 6.671)	NA	NA	NA
	FTD	Outlier-corrected	11	NA	NA	NA	NA ( NA- NA)	NA	NA	NA
RuminococcaceaeUCG010	FTD	MR Egger	6	0.359005	2.36324	0.88661	1.432 (0.014-147.077)	1.85148	4	0.763051	-0.0977294	0.167821	0.591582
	FTD	Weighted median	6	-0.912318	1.14579	0.425896	0.402 (0.043- 3.794)	NA	NA	NA
	FTD	Inverse variance weighted	6	-0.922746	0.860459	0.283546	0.397 (0.074- 2.146)	2.1906	5	0.822192
	FTD	Simple mode	6	-2.1121	1.51184	0.221239	0.121 (0.006- 2.342)	NA	NA	NA
	FTD	Weighted mode	6	-0.236932	1.42205	0.874202	0.789 (0.049- 12.811)	NA	NA	NA
	FTD	Outlier-corrected	6	NA	NA	NA	NA ( NA- NA)	NA	NA	NA
RuminococcaceaeUCG011	FTD	MR Egger	8	0.606954	2.59131	0.822597	1.835 (0.011-294.688)	9.35264	6	0.154696	-0.0658821	0.343145	0.854079
	FTD	Weighted median	8	-0.237958	0.56628	0.67433	0.788 (0.260- 2.392)	NA	NA	NA
	FTD	Inverse variance weighted	8	0.11953	0.482286	0.804259	1.127 (0.438- 2.900)	9.4101	7	0.224538
	FTD	Simple mode	8	-0.596511	1.06183	0.591794	0.551 (0.069- 4.414)	NA	NA	NA
	FTD	Weighted mode	8	-0.645717	1.1997	0.607098	0.524 (0.050- 5.505)	NA	NA	NA
	FTD	Outlier-corrected	8	NA	NA	NA	NA ( NA- NA)	NA	NA	NA
RuminococcaceaeUCG013	FTD	MR Egger	11	3.65776	2.12424	0.119188	38.774 (0.603-2493.060)	7.11516	9	0.625131	-0.298499	0.16278	0.0998978
	FTD	Weighted median	11	0.0844851	1.01424	0.933614	1.088 (0.149- 7.944)	NA	NA	NA
	FTD	Inverse variance weighted	11	0.0072286	0.75869	0.992398	1.007 (0.228- 4.456)	10.4778	10	0.399618
	FTD	Simple mode	11	0.51033	1.7123	0.771775	1.666 (0.058- 47.772)	NA	NA	NA
	FTD	Weighted mode	11	1.03606	1.56773	0.523632	2.818 (0.130- 60.874)	NA	NA	NA
	FTD	Outlier-corrected	11	NA	NA	NA	NA ( NA- NA)	NA	NA	NA
[truncated: 84 more rows]

## Sheet: Table S8
Table S8. Multivariable MR and MR-BMA results between gut microbiota and Dementia/AD/VaD/FTD.
[truncated: 33 more rows]

[truncated: 5 more sheets: Table S9, Table S10, Table S11, Table S12, Table S13]
